# Supplementary material for: A draft of the genome and four transcriptomes of a medicinal and pesticidal angiosperm Azadirachta indica
Source: BMC Genomics. 2012 Sep 9;13:464. doi: 10.1186/1471-2164-13-464 (PMC3507787; doi:10.1186/1471-2164-13-464)
Supplement: Additional file 5 — Phylogenetic file generated using rbcL and rbcS genes of 24-plant species. [file 1471-2164-13-464-S5.phy]

    24   2080
Arabidopsi ATGTCACCAC AAACAGAGAC TAAAGCAAGT GTTGGGTTCA AAGCTGGTGT 
Oryza_sati ATGTCACCAC AAACAGAAAC TAAAGCAAGT GTTGGATTTA AAGCTGGTGT 
Chlamydomo ATGGTTCCAC AAACAGAAAC TAAAGCAGGT GCTGGATTCA AAGCCGGTGT 
Sorghum_bi ATGTCACCAC AAACAGAAAC TAAAGCAAGT GTTGGATTTA AAGCTGGTGT 
Ricinus_co ATGTCACCAC AAACAGAGAC TAAAGCAAGT GTTGGGTTCA AGGCTGGTGT 
Vitis_vini ATGTCACCAC AAACAGAGAC TAAAGCAAGT GTTGGATTCA AAGCCGGTGT 
Populus_tr ATGTCACCAC AAACAGAGAC TAAAGCAGGT GTTGGATTCA AGGCTGGTGT 
Glycine_ma ATGTCACCAC AAACAGAGAC TAAAGCAAGT GTTGGGTTCA AAGCTGGTGT 
Fragaria_v ATGTCACCAC AAACAGAGAC TAAAGCAAGT GTTGGATTCA AAGCTGGTGT 
Brachypodi ATGTCACCAC AAACAGAAAC TAAAGCAAGT GTTGGATTTA AAGCTGGTGT 
Brassica_r ATGTCACCAC AAACAGAGAC TAAAGCAAGT GTTGGATTCA AAGCTGGTGT 
Citrus_sin ATGTCACCAC AAACAGAGAC TAAAGCGAGT GTTGGATTCA AGGCCGGTGT 
Cucumis_sa ATGTCACCAC AAACAGAGAC TAAAGCAAGT GTTGGATTCA AAGCTGGTGT 
Lotus_japo ATGTCACCAC AAACAGAAAC TAAAGCAAGT GTTGGGTTCA AAGCTGGTGT 
Manihot_es ATGTCACCAC AAACAGAGAC TAAAGCAAGT GTTGGATTCA AGGCTGGTGT 
Medicago_t ATGTCACCAC AAACAGAAAC TAAAGCAACG GTTGGGTTCA AAGCTGGTGT 
Physcomitr ATGTCACCAC GCCCGGAGAT TAAAGCAGGT GTTGGATTTA AAGCTGGTGT 
Prunus_per ATGTCACCAC AAACAGAGAC TAAAGCAAGT GTTGGATTCA AAGCTGGTGT 
Selaginell ACGTCACCGC AAACGGAAAC TAAAGCAAGT GTTGGATCCA AGGCCGGCGT 
Solanum_ly ATGTCACCAC AAACAGAGAC TAAAGCAAGT GTTGGATTCA AAGCTGGTGT 
Solanum_tu ATGTCACCAC AAACAGAGAC TAAAGCAAGT GTTGGATTCA AAGCTGGTGT 
Theobroma_ ATGTCACCAC AAACAGAGAC TAAAGCAAGT GTTGGATTCA AAGCTGGTGT 
Zea_mays   ATGTCACCAC AAACAGAAAC TAAAGCAAGT GTTGGATTTA AAGCTGGTGT 
Azadiracht ATGTCACCAC AAACAGAAAC TAAAGCAAGT GTTGGATTCA AAGCCGGTGT 

           TAAAGAGTAT AAATTGACTT ACTATACTCC TGAATATGAA ACCAAGGATA 
           TAAGGATTAT AAATTGACTT ACTACACCCC GGAGTACGAA ACCAAGGACA 
           AAAAGACTAC CGTTTAACAT ACTACACACC TGATTACGTA GTAAGAGATA 
           TAAGGATTAT AAATTGACTT ACTACACCCC GGAGTACGAA ACCAAGGATA 
           TAAAGATTAT AAATTGACTT ATTATACTCC TGAATATGAA ACCAAAGATA 
           TAAAGATTAC AAATTGACTT ATTATACTCC TGAATATGAG ACCAAACCTA 
           TAAAGATTAT AAATTGACTT ATTATACTCC TGACTATGAA ACCAAAGATA 
           TAAAGATTAT AAATTGACTT ATTATACTCC TGACTATGAA ACCAAAGATA 
           TAAAGATTAT AAATTGACTT ATTATACTCC GGACTATGAA ACCAAAGATA 
           TAAAGATTAT AGATTGACTT ACTACACCCC GGAGTATGAA ACCAAGGATA 
           TAAAGAGTAT AAATTAAATT ATTATACTCC TGAATATGAA ACCAAGGATA 
           TAAAGATTAT AAATTGACTT ATTATACTCC TGACTATGTA ACCAAAGATA 
           TAAAGATTAT AAATTGACTT ATTATACTCC TGAATATGAA ACCAAAGATA 
           TAAAGATTAT AAATTGACTT ATTATACTCC TGACTATGAA ACCAAAGATA 
           TAAAGATTAT AAATTGACTT ATTATACTCC TGACTATCAA ACCAAAGATA 
           TAAAGATTAT CGATTGACTT ATTATACTCC TGACTATGAA ACCAAAGATA 
           TAAAGATTAC CGATTAACTT ATTACACTCC AGATTATCAA ACTAAAGATA 
           TAAAGATTAT AAATTGACTT ATTATACTCC TGACTATGAA ACCAAAGATA 
           GAAGGATCAC AGATTAACTC ATTACACTCC CGATTACCAG ACCAAAGACA 
           TAAAGAGTAC AAATTGACTT ATTATACTCC TGAGTACCAA ACCAAGGATA 
           TAAAGAGTAC AAATTGACTT ATTATACTCC TGAGTACCAA ACCAAGGATA 
           TAAAGAGTAT AAATTGACTT ATTATACTCC TGAATATGAA GTCAAAGATA 
           TAAGGATTAT AAATTGACTT ACTACACCCC GGAGTACGAA ACCAAGGATA 
           TAAAGATTAT AAATTGACTT ATTATACTCC TGACTATGTA ACCAAAGATA 

           CTGATATCTT GGCAGCATTC CGAGTAACTC CTCAACCTGG AGTTCCACCT 
           CTGATATCTT GGCAGCATTC CGAGTAACTC CTCAGCCGGG GGTTCCGCCC 
           CTGATATTTT AGCTGCATTC CGTATGACTC CACAACTAGG TGTTCCACCT 
           CTGATATCTT GGCAGCATTC CGAGTAACTC CTCAGCTCGG GGTTCCGCCT 
           CTGATATCTT GGCAGCATTC CGAGTAACTC CTCAACCTGG AGTTCCGCCT 
           CTGATATCTT GGCAGCATTC CGAGTAACTC CTCAACCTGG AGTTCCACCC 
           CTGATATCTT GGCAGCATTC CGAGTAACTC CTCAACCTGG AGTTCCGCCC 
           CTGATATCTT GGCAGCATTC CGAGTAACTC CTCAACCAGG AGTTCCGCCT 
           CTGATATATT GGCAGCATTT CGAGTAACTC CTCAACCTGG AGTTCCGCCT 
           CTGATATCTT GGCAGCATTC CGAGTATCTC CTCAACCTGG GGTTCCGCCC 
           CTGATATCTT GGCAGCATTC CGAGTAACTC CTCAACCCGG AGTTCCACCT 
           CTGATATCTT GGCAGCATTC CGAGTAACTC CTCAGCCCGG AGTTCCACCC 
           CTGATATCTT GGCAGCATTC CGAGTAACTC CTCAACCGGG AGTTCCACCT 
           CTGATATCTT AGCAGCATTC CGAGTAACTC CTCAACCTGG AGTTCCACCT 
           CTGATATCTT GGCAGCATTC CGAGTAACTC CTCAACCTGG AGTTCCGCCT 
           CTGATATCTT GGCAGCATTC CGAGTAAGTC CTCAACCTGG AGTTCCGGCT 
           CTGATATTTT AGCAGCATTT CGTATGACTC CTCAACCAGG AGTACCAGCT 
           CTGATATCTT GGCAGCATTT CGAGTAACTC CTCAACCTGG AGTTCCACCT 
           CCGATATTCC GGCAGCATCC CGAATGACTC CGCAACCCGG AGTGCCCGCC 
           CTGATATATT AGCAGCATTC CGAGTAACTC CTCAACCTGG AGTTCCACCT 
           CTGATATATT GGCAGCATTC CGAGTAACTC CTCAACCTGG AGTTCCACCT 
           CTGATATCTT GGCAGCCTTC CGAGTAACTC CTCAACCCGG AGTTCCGCCT 
           CTGATATCTT GGCAGCATTC CGAGTAACTC CTCAGCTCGG GGTTCCGCCT 
           CTGATATCTT GGCAGCATTC CGAGTAACTC CTCAACCAGG AGTTCCGCCC 

           GAAGAAGCAG GGGCTGCGGT AGCTGCTGAA TCTTCTACTG GTACATGGAC 
           GAAGAAGCAG GGGCTGCAGT AGCTGCCGAA TCTTCTACTG GTACATGGAC 
           GAAGAATGTG GTGCTGCTGT AGCTGCTGAA TCTTCAACAG GTACATGGAC 
           GAAGAAGCAG GAGCTGCAGT AGCTGCGGAA TCTTCTACTG GTACATGGAC 
           GAGGAAGCAG GAGCTGCAGT AGCTGCTGAA TCTTCTACTG GTACATGGAC 
           GAAGAAGCAG GGGCCGCGGT AGCTGCTGAA TCTTCTACTG GTACATGGAC 
           GAGGAAGCAG GGGCCGCAGT AGCTGCTGAA TCTTCTACTG GTACATGGAC 
           GAAGAAGCAG GTGCCGCGGT AGCCGCCGAA TCTTCTACTG GTACATGGAC 
           GAGGAAGCAG GGGCAGCGGT AGCTGCGGAA TCTTCTACTG GTACATGGAC 
           GAAGAAGCAG GGGCTGCAGT AGCTGCCGAA TCTTCTACTG GTACATGGAC 
           GAAGAAGCAG GGGCTGCGGT AGCTGCTGAA TCTTCTACTG GTACATGGAC 
           GAGGAAGCGG GGGCTGCGGT AGCTGCGGAA TCTTCTACTG GTACCTGGAC 
           GAGGAAGCAG GGGCCGCTGT AGCTGCTGAA TCTTCTACTG GTACATGGAC 
           GAAGAAGCAG GTGCTGCGGT AGCTGCCGAA TCTTCTACTG GTACATGGAC 
           GAGGAAGCAG GAGCTGCGGT AGCTGCTGAA TCTTCTACTG GTACATGGAC 
           GAAGAAGCAG GTGCAGCGGT AGCTGCCGAA TCTTCCACTG GGACATGGAC 
           GAAGAATGTG GAGCTGCTGT AGCTGCGGAA TCTTCTACTG GTACATGGAC 
           GAAGAAGCAG GGGCAGCGGT AGCTGCTGAA TCTTCTACTG GTACATGGAC 
           GAAGAAGCGG GAGCCGCAGT AGCCGCGGAA TCCTCCACAG GAACGTGGAC 
           GAAGAAGCAG GGGCCGCGGT AGCTGCCGAA TCTTCTACTG GTACATGGAC 
           GAAGAAGCAG GGGCCGCGGT AGCTGCCGAA TCTTCTACTG GTACATGGAC 
           GAGGAAGCAG GGGCCGCGGT AGCTGCTGAA TCTTCTACTG GTACATGGAC 
           GAAGAAGCAG GAGCTGCAGT AGCTGCGGAA TCTTCTACTG GTACATGGAC 
           GAGGAAGCAG GGGCTGCGGT AGCTGCGGAA TCTTCTACTG GTACATGGAC 

           AACTGTGTGG ACCGATGGGC TTACCAGCCT TGATCGTTAC AAAGGACGAT 
           AACTGTTTGG ACTGATGGAC TTACCAGTCT TGATCGTTAC AAAGGCCGAT 
           TACAGTATGG ACTGACGGTT TAACAAGTCT TGACCGTTAC AAAGGTCGTT 
           AACTGTTTGG ACTGATGGAC TTACCAGTCT TGATCGTTAC AAAGGACGAT 
           AACTGTGTGG ACCGATGGGC TTACCAGTCT TGATCGTTAT AAAGGACGAT 
           AACTGTGTGG ACTGATGGAC TTACCAGCCT TGATCGTTAC AAAGGACGAT 
           AACTGTGTGG ACCGACGGGC TTACCAGTCT TGATCGTTAT AAGGGACGAT 
           AACTGTGTGG ACCGATGGGC TTACCAGTCT TGATCGTTAC AAAGGGCGAT 
           AACTGTATGG ACTGACGGGC TTACCAGTCT TGATCGTTAC AAAGGGCGAT 
           AACTGTTTGG ACTGATGGAC TTACTAGTCT TGATCGTTAC AAAGGACGAT 
           AACTGTGTGG ACCGATGGGC TTACCAGCCT TGACCGTTAC AAAGGACGAT 
           AGCTGTGTGG ACCGATGGGC TTACCAGCCT TGATCGTTAC AAAGGGCGAT 
           AACTGTGTGG ACCGATGGGC TTACCAGTCT TGATCGTTAC AAAGGACGAT 
           AACCGTGTGG ACCGATGGGC TAACCAGTCT TGATCGTTAC AAAGGACGAT 
           AACTGTGTGG ACCGATGGAC TTACCAGTCT TGATCGTTAT AAAGGACGAT 
           AACCGTGTGG ACCGATGGAC TTACCAGTCT TGATCGTTAT AAAGGACGCT 
           TACTGTTTGG ACTGATGGAC TTACTAGTCT TGATCGTTAC AAAGGTAGAT 
           AACTGTATGG ACTGACGGGC TTACTAGTCT TGATCGTTAC AAAGGTCGAT 
           TACCGTTTGG ACCGATGGAC TGACTAATCT TGATCGTTAT AAAGGTCGGT 
           AACTGTATGG ACCGATGGAC TTACCAGTCT TGATCGTTAC AAAGGGCGAT 
           AACTGTATGG ACCGATGGAC TTACCAGTCT TGATCGTTAC AAAGGGCGAT 
           AACCGTGTGG ACCGATGGGC TTACCAGCCT TGATCGTTAC AAAGGGCGAT 
           AACTGTTTGG ACTGATGGAC TTACCAGTCT TGATCGTTAC AAAGGACGAT 
           AACTGTGTGG ACCGATGGGC TTACTAGCCT TGATCGTTAC AAAGGACGAT 

           GCTACCACAT CGAGCCCGTT CCAGGAGAAG AAACTCAATT TATTGCGTAT 
           GCTATCACAT CGAGCCCGTT GTTGGGGAGG ATAATCAATA TATCGCTTAT 
           GTTACGATAT CGAACCAGTT CCGGGTGAAG ACAACCAATA CATTGCTTAC 
           GCTATCACAT CGAGCCCGTT CCTGGGGACC CAGATCAATA TATCTGTTAT 
           GCTACCACAT TGAGCCCGTT GCCGGAGAAG AAAATCAATT TATTGCTTAT 
           GCTACCACAT CGAGCCCGTT GCTGGAGAAG AAAGTCAATT TATTGCTTAT 
           GCTACGACAT CGAGCCCGTT GCTGGAGAAG AAAATCAATT TATTGCTTAT 
           GCTACGGCCT TGAACCTGTT GCTGGGGAAG AAAATCAATA TATTGCTTAT 
           GCTACCACAT CGAACCTGTT CCTGGAGAAG AAAGTCAATT TATTGCTTAT 
           GCTATCACAT CGAGCCTGTT CCTGGGGAAG ACAGTCAATG GATCTGTTAT 
           GCTACCACAT CGAGCCCGTT CCAGGAGAAG AAACTCAATT TATTGCGTAT 
           GCTACAACAT TGAGCCCGTT GCTGGAGAAG AGAATCAATA TATATGTTAT 
           GCTATGGAAT CGAGCCTGTT GCTGGAGAAG AAAATCAATA TATTGCTTAT 
           GCTACCACAT CGAGCCTGTT CCTGGAGAAG AAAGTCAATT CATTGCTTAT 
           GCTACGGCCT CGAGCCCGTT CCTGGAGAAG AAAATCAATA TATTGCTTAT 
           GCTACCACAT CGAACCTGTT GCTGGAGAAG AGAGTCAATT TATTGCTTAT 
           GCTATGCAAT TGAACCAGTT GCTGGAGAAG AAAATCAATA TATTGCTTAT 
           GCTACCACAT CGAGCCCGTT GCTGGAGAAG AAAGTCAATT TATTGCTTAT 
           GCTATGATAT CGAACCCGTT CCGGGGGAAA AAGATCAATA CATTGCTTAT 
           GCTACCGCAT CGAGCGCGTT GTTGGAGAAA AAGATCAATA TATTGCTTAT 
           GCTACCGCAT CGAGCGTGTT GTTGGAGAAA AAGATCAATA TATTGCTTAT 
           GCTACCACAT CGAGCCCGTT GCTGGAGAAG AAAATCAATA TATATGTTAT 
           GCTATCACAT CGAGCCCGTT CCTGGGGACC CAGATCAATA TATCTGTTAT 
           GCTACAACAT TGAGCCCGTT GCTGGAGAAG AAAATCAATA TATATGTTAT 

           GTAGCTTATC CCTTAGACCT TTTTGAAGAA GGTTCGGTTA CTAACATGTT 
           GTAGCTTATC CATTAGACCT ATTTGAAGAG GGTTCTGTTA CTAACATGTT 
           GTAGCTTACC CAATCGACTT ATTCGAAGAA GGTTCAGTAA CTAACATGTT 
           GTAGCTTATC CATTAGACCT ATTTGAAGAG GGTTCTGTTA CTAACATGTT 
           GTAGCTTACC CCTTAGACCT TTTTGAAGAA GGTTCTGTTA CTAACATGTT 
           GTAGCTTACC CTTTAGACCT TTTTGAAGAA GGCTCTGTTA CTAACATGTT 
           GTAGCTTACC CCTTAGACCT TTTTGAAGAA GGTTCTGTTA CTAACATGTT 
           GTAGCTTATC CCTTAGACCT TTTTGAAGAA GGTTCTGTTA CTAACATGTT 
           GTAGCTTACC CCTTAGACCT TTTTGAAGAG GGTTCGGTTA CTAACATGTT 
           GTAGCTTATC CATTAGATCT ATTTGAAGAG GGTTCCGTTA CTAACATGTT 
           GTAGCTTACC CATTAGACCT TTTTGAAGAA GGGTCTGTTA CTAACATGTT 
           GTAGCTTACC CGTTAGACCT TTTTGAAGAA GGTTCTGTTA CTAACATGTT 
           GTAGCTTATC CTCTAGACCT TTTTGAAGAA GGTTCTGTTA CTAACATGTT 
           GTAGCTTATC CTTTAGACCT TTTTGAAGAA GGTTCTGTTA CTAACATGTT 
           GTAGCTTACC CATTAGACCT TTTTGAAGAA GGTTCTGTTA CTAACATGTT 
           GTAGCTTATC CCTTAGACCT TTTTGAAGAA GGTTCTGTTA CTAACATGTT 
           GTTGCTTACC CATTAGATTT ATTTGAAGAA GGTTCTGTTA CTAACTTATT 
           GTAGCTTACC CCTTAGACCT TTTTGAAGAG GGTTCTGTTA CTAACATGTT 
           GCAGCTCATC CTTCGGACCT GTCTGAGGAA GGTTCCGTTA CCAACATGTC 
           GTAGCTTACC CTTTAGACCT TTTTGAAGAA GGTTCCGTTA CCAATATGTT 
           GTAGCTTACC CTTTAGACCT TTTTGAAGAA GGTTCCGTTA CCAATATGCT 
           GTAGCTTACC CCTTAGACCT TTTTGAAGAA GGTTCTGTTA CTAACATGTT 
           GTAGCTTATC CATTAGACCT ATTTGAAGAG GGTTCTGTTA CTAACATGTT 
           GTAGCTTACC CTTTAGACCT TTTTGAAGAA GGTTCTGTTA CTAACATGTT 

           TACCTCGATT GTGGGTAATG TATTTGGGTT CAAAGCCCTG GCTGCTCTAC 
           TACTTCCATT GTGGGTAACG TATTTGGTTT CAAAGCCCTA CGCGCTCTAC 
           CACTTCTATT GTAGGTAACG TATTCGGTTT CAAAGCTTTA CGTGCTCTAC 
           TACTTCCATT GTGGGTAACG TATTTGGTTT CAAAGCCTTA CGCGCTCTAC 
           TACTTCCATT GTGGGTAATG TATTTGGGTT CAAAGCCCTA CGCGCCCTAC 
           TACTTCCATT GTGGGTAATG TGTTTGGGTT CAAAGCTCTG CGCGCTCTAC 
           TACTTCCATT GTGGGTAATG TATTTGGGTT CAAAGCCCTA CGCGCTCTAC 
           TACTTCCATT GTCGGTAATG TATTTGGGTT CAAGGCCCTG CGTGCTCTAC 
           TACTTCGATT GTAGGTAATG TGTTTGGGTT CAAGGCCTTG CGCGCTCTAC 
           TACTTCCATT GTAGGTAACG TATTTGGTTT CAAAGCCCTA CGTGCTCTAC 
           TACCTCAATT GTGGGTAACG TATTTGGGTT CAAAGCCCTG GCTGCTCTAC 
           TACTTCCATT GTGGGTAATG TATTTGGTTT CAAAGCACTG CGCGCTCTAC 
           TACTTCCATT GTGGGTAATG TATTTGGATT CAAGGCTCTA CGTGCTCTAC 
           TACTTCCATT GTAGGTAATG TATTTGGGTT CAAGGCTCTT CGCGCGCTAC 
           TACTTCTATT GTGGGTAATG TATTTGGGTT CAAAGCCCTA CGCGCCCTAC 
           TACCTCCATT GTAGGTAATG TATTTGGGTT CAAGGCCTTG CGTGCTCTAC 
           TACTTCTATT GTTGGTAACG TTTTTGGATT TAAAGCTTTA AGAGCTTTAC 
           TACTTCCATT GTAGGTAATG TGTTTGGGTT CAAGGCCCTG CGCGCTCTAC 
           CACCTCCATA GTGGGTAATG TTTTTGGATC CAAGGCCTTA CGAGCCCCGC 
           TACTTCCATT GTAGGTAACG TATTTGGGTT CAAAGCCCTG CGCGCTCTAC 
           TACTTCCATT GTAGGTAACG TATTTGGGTT CAAAGCCCTG CGCGCTCTAC 
           TACTTCCATT GTGGGTAATG TATTTGGGTT CAAAGCCCTG CGCGCTCTAC 
           TACTTCCATT GTGGGTAACG TATTTGGTTT CAAAGCCTTA CGCGCTCTAC 
           TACGTCCATT GTGGGTAATG TATTTGGGTT CAAAGCCCTG CGTGCTCTAC 

           GTCTAGAGGA TCTGCGAATC CCTCCTGCTT ATACTAAAAC TTTCCAAGGA 
           GTCTGGAGGA TCTGCGAATT CCCCCTACTT ATTCAAAAAC TTTCCAAGGT 
           GTCTTGAAGA CCTTCGTATT CCACCTGCTT ACGTTAAAAC ATTCGTAGGT 
           GTTTGGAGGA TCTACGAATT CCCCCTGCTT ATGTAAAAAC TTTCCAAGGT 
           GTCTGGAGGA TTTGCGAATC CCTCCTGCTT ATACAAAAAC TTTCCAAGGG 
           GTCTAGAGGA TCTGCGAATC CCCCCTGCTT ATTCTAAAAC TTTCCAAGGC 
           GTCTGGAGGA TTTGCGAATT CCTCCTGCTT ATGTTAAAAC TTTTCAAGGC 
           GTCTGGAGGA TTTGCGAATC CCTACTGCTT ATATTAAAAC TTTCCAAGGT 
           GTCTGGAGGA TTTACGAATC CCTACTGCTT ATGTTAAAAC TTTCCAAGGC 
           GTCTGGAGGA TCTACGAATT CCCCCTACTT ATTCAAAAAC TTTCCAAGGC 
           GTCTAGAGGA TCTGCGAATC CCTCCGGCTT ATACTAAAAC TTTCCAGGGA 
           GTCTAGAGGA TCTACGAATC CCTCCTGCGT ATACTAAAAC TTTCCAAGGC 
           GTCTGGAGGA TTTGCGAATC CCTACTGCTT ATATTAAAAC TTTCCAAGGC 
           GTCTGGAGGA TTTGCGAATT CCTAATGCTT ATGTTAAAAC GTTCCAAGGT 
           GTCTGGAGGA TTTGCGAGTC CCTCCTGCTT ATTCTAAAAC TTTCCAAGGG 
           GTCTGGAAGA TTTGCGAATC CCCGTTGCTT ATGTTAAAAC TTTCCAAGGT 
           GTCTAGAAGA TTTACGTATT CCTCCAGCTT ATTCTAAAAC TTTCCAAGGC 
           GTCTGGAGGA TTTGCGAATC CCTCCTGCTT ATGTTAAAAC TTTCCAAGGC 
           GTTCGGAAGA TCTGCGAATC CCCCCCGCTT ATTCCAAGAC CTCCAAGGGT 
           GTCTGGAAGA TCTGCGAATC CCTCCTGCTT ATGTTAAAAC TTTCCAAGGT 
           GTCTGGAAGA TCTGCGAATC CCTGTTGCTT ATGTTAAAAC TTTCCAAGGC 
           GTCTAGAGGA TCTGCGAATC CCTACTGCTT ATATTAAAAC TTTCCAAGGC 
           GTTTGGAGGA TCTACGAATT CCCCCTGCTT ATTCAAAAAC TTTCCAAGGT 
           GTCTAGAGGA TCTACGAATC CCTCCCGCGT ATTCTAAAAC TTTCCAAGGA 

           CCACCTCATG GTATCCAAGT TGAAAGAGAT AAATTGAACA AGTATGGACG 
           CCGCCTCATG GTATCCAAGT TGAAAGGGAT AAGTTGAACA AATACGGTCG 
           CCTCCACACG GTATTCAGGT AGAACGTGAC AAATTAAACA AATATGGTCG 
           CCGCCTCACG GTATCCAAGT TGAAAGGGAT AAGTTGAACA AGTACGGTCG 
           CCGCCTCATG GCATCCAAGT TGAGAGAGAT AAATTGAACA AGTATGGTCG 
           CCGCCTCATG GCATCCAAGT TGAGAGAGAT AAATTGAACA AGTATGGTCG 
           CCACCTCATG GTATCCAAGT TGAAAGAGAT AAATTGAACA AGTATGGTCG 
           CCGCCTCATG GCATCCAAGT TGAGAGAGAT AAATTGAACA AGTATGGTCG 
           CCGCCTCACG GGATCCAAGT TGAAAGAGAT AAATTGAACA AGTATGGCCG 
           CCGCCTCACG GTATCCAAGT GGAAAGAGAT AAGTTGAACA AGTATGGTCG 
           CCACCTCATG GTATCCAAGT TGAAAGAGAT AAATTGAACA AGTATGGACG 
           CCGCCTCACG GCATCCAAGT TGAGAGAGAT AAATTGAACA AGTATGGCCG 
           CCGCCTCATG GTATCCAGGT TGAAAGAGAT AAATTGAACA AGTATGGTCG 
           CCTCCTCACG GAATCCAAGT GGAAAGAGAT AAATTGAACA AGTATGGTCG 
           CCTCCTCATG GCATCCAAGT TGAGAGAGAT AAATTGAACA AGTATGGTCG 
           CCTCCTCACG GAATCCAAGT TGAGAGAGAT AAATTGAACA AATATGGACG 
           CCACCTCACG GTATTCAAGT TGAAAGAGAT AAATTAAACA AATATGGTCG 
           CCGCCTCATG GGATCCAAGT TGAGAGAGAT AAATTGAACA AGTATGGCCG 
           CCACCCCATG GTATCCAAGT CGAAAGGGAT AAATCGAACA AATATGGCCG 
           CCGCCTCATG GGATCCAAGT TGAAAGAGAT AAATTGAACA AGTATGGTCG 
           CCGCCTCATG GGATCCAAGT TGAAAGAGAT AAATTGAACA AGTATGGTCG 
           CCGCCTCATG GCATCCAGGT TGAAAGAGAT AAATTGAACA AGTACGGTCG 
           CCGCCTCACG GTATCCAAGT TGAAAGGGAT AAGTTGAACA AGTACGGTCG 
           CCACCTCATG GGATCCAAGT TGAGAGAGAT AAATTGAACA AGTATGGCCG 

           TCCCCTATTA GGATGTACTA TTAAACCAAA ATTGGGGTTA TCCGCGAAAA 
           TCCTTTATTG GGATGTACTA TTAAACCAAA ATTGGGATTA TCTGCAAAAA 
           TGGTCTTTTA GGTTGTACAA TCAAACCTAA ATTAGGTCTT TCAGCTAAAA 
           TCCTTTATTG GGATGTACTA TTAAACCAAA ATTGGGATTA TCCGCAAAAA 
           CCCTCTATTG GGTTGTACTA TTAAACCTAA ATTGGGGCTA TCCGCTAAGA 
           TCCCCTATTG GGATGTACTA TTAAACCTAA ATTGGGGTTA TCCGCTAAGA 
           CCCCCTATTG GGCTGTACTA TTAAACCTAA ATTGGGGTTA TCCGCTAAGA 
           TCCCCTATTA GGATGTACTA TTAAACCTAA ATTGGGGTTA TCCGCTAAGA 
           CCCCCTATTG GGATGTACTA TTAAACCTAA ATTGGGGTTA TCCGCTAAGA 
           TCCTTTATTG GGATGTACTA TTAAGCCAAA ATTGGGATTA TCTGCAAAAA 
           TCCCCTATTA GGATGTACTA TTAAACCTAA GTTGGGGTTA TCCGCGAAGA 
           TCCCCTGTTG GGATGTACTA TTAAACCTAA ACTGGGGTTA TCCGCGAAGA 
           CCCTCTATTG GGATGTACTA TTAAACCAAA ATTGGGATTA TCCGCTAAGA 
           TCCTCTATTG GGATGTACTA TTAAACCTAA ATTGGGGTTA TCCGCTAAGA 
           CCCCCTATTA GGTTGTACTA TTAAACCAAA ATTGGGGCTA TCCGCTAAGA 
           TCCCCTATTG GGATGTACTA TTAAACCTAA ATTGGGTTTA TCCGCTAAAA 
           TCCATTATTA GGATGTACTA TTAAACCAAA ATTAGGTTTA TCTGCTAAAA 
           CCCCCTATTG GGATGTACTA TTAAACCTAA ATTGGGGTTA TCCGCTAAGA 
           TCCCTCGCTG GGATGTACTA TAAAACCCAA GTTGGGTCTA TCCGCTAAAA 
           TCCCCTGTTG GGATGTACTA TTAAACCTAA ATTGGGGTTA TCTGCAAAAA 
           TCCCCTGTTG GGATGTACTA TTAAACCTAA ATTGGGGTTA TCTGCAAAAA 
           TCCCCTATTG GGATGTACTA TTAAACCTAA ATTGGGGTTA TCCGCTAAGA 
           TCCTTTATTG GGATGTACTA TTAAACCAAA ATTGGGATTA TCCGCAAAAA 
           TCCTCTATTG GGATGTACTA TTAAACCTAA ATTGGGGTTA TCCGCTAAGA 

           ACTATGGTAG AGCAGTTTAT GAATGTCTAC GTGGTGGACT TGATTTTACC 
           ATTATGGTAG AGCATGTTAT GAGTGTCTAC GCGGTGGACT TGATTTTACC 
           ACTACGGTCG TGCAGTTTAT GAATGTTTAC GTGGTGGTCT TGACTTTACT 
           ATTACGGTAG AGCGTGTTAT GAGTGTCTAC GCGGTGGACT TGATTTTACC 
           ATTACGGTAG AGCAGTTTAT GAATGTCTAC GCGGTGGACT TGATTTTACC 
           ACTATGGTAG AGCAGTTTAT GAATGTCTCC GCGGTGGACT TGATTTTACT 
           ATTACGGTAG AGCAGTTTAT GAATGTCTAC GCGGTGGACT TGATTTTACC 
           ATTATGGTAG AGCTGTTTAT GAATGTCTTC GTGGGGGACT TGATTTTACC 
           ATTACGGTAG AGCAGTTTAT GAATGTCTCC GCGGTGGACT TGATTTTACC 
           ATTACGGTAG AGCGTGTTAT GAGTGTCTAC GTGGTGGACT TGATTTTACC 
           ACTATGGTAG AGCAGTTTAT GAATGTCTAC GTGGTGGACT TGATTTTACC 
           ATTATGGTAG GGCGGTTTAT GAATGTCTAC GTGGTGGACT TGACTTTACC 
           ATTATGGTAG AGCAGTTTAT GAATGTCTAC GCGGTGGACT TGATTTTACC 
           ATTACGGTAG AGCAGTTTAT GAATGTCTTC GCGGGGGACT TGATTTTACT 
           ATTACGGTAG AGCAGTTTAT GAATGTCTTC GCGGTGGACT TGATTTTACC 
           ATTACGGTAG AGCAGTTTAT GAATGTCTAC GTGGTGGACT TGATTTTACC 
           ACTATGGTAG AGCTGTATAC GAATGTCTTC GTGGTGGACT TGATTTCACT 
           ATTACGGTAG AGCAGTTTAT GAATGTCTCC GCGGTGGACT TGATTTTACC 
           ACTACGGCAG AGCAGTCCAT GAACGTCTTC GTGGTGGACT CGATTTCACC 
           ACTACGGTAG AGCTGTTTAT GAATGTCTTC GCGGTGGACT TGATTTTACC 
           ACTACGGTAG AGCTGTTTAT GAATGTCTTC GCGGTGGACT TGATTTTACC 
           ACTACGGTAG AGCAGTTTAT GAATGTCTAC GTGGTGGACT TGATTTTACC 
           ATTACGGTAG AGCGTGTTAT GAGTGTCTAC GCGGTGGACT TGATTTTACC 
           ATTACGGTAG AGCTGTTTAT GAATGTCTAC GCGGTGGACT TGACTTTACC 

           AAAGATGATG AGAATGTGAA CTCCCAACCA TTTATGCGTT GGAGAGACCG 
           AAAGATGATG AAAACGTAAA CTCACAACCA TTTATGCGTT GGAGGGACCG 
           AAAGACGACG AAAACGTAAA CTCACAACCA TTCATGCGTT GGCGTGACCG 
           AAAGATGATG AAAACGTAAA CTCACAACCA TTTATGCGCT GGAGAGACCG 
           AAAGATGATG AGAACGTGAA CTCCCAACCA TTTATGCGTT GGAGAGACCG 
           AAAGATGATG AGAACGTGAA CTCCCAACCA TTTATGCGTT GGAGAGACCG 
           AAAGATGATG AGAACGTGAA CTCCCAACCA TTTATGCGTT GGAGAGATCG 
           AAAGATGATG AAAATGTGAA TTCCCAACCA TTTATGCGTT GGAGAGACCG 
           AAAGATGATG AGAATGTTAA TTCCCAACCA TTTATGCGTT GGAGAGACCG 
           AAAGATGATG AAAACGTAAA CTCACAACCA TTTATGCGCT GGAGAGATCG 
           AAAGATGATG AGAATGTGAA CTCTCAACCA TTTATGCGTT GGAGAGACCG 
           AAAGATGATG AGAACGTGAA CTCCCAACCA TTTATGCGTT GGAGGGACCG 
           AAAGATGATG AAAACGTGAA TTCCCAACCA TTTATGCGTT GGAGAGACCG 
           AAAGATGATG AAAATGTGAA CTCTCAACCA TTTATGCGTT GGAGAGACCG 
           AAAGACGATG AGAATGTGAA CTCCCAACCA TTTATGCGTT GGAGAGACCG 
           AAAGATGATG AAAATGTGAA CTCCCAACCA TTTATGCGTT GGAGAGACCG 
           AAAGATGATG AAAACGTAAA CTCTCAACCT TTCATGCGTT GGAGAGACCG 
           AAAGATGATG AGAATGTTAA TTCCCAACCA TTTATGCGTT GGAGAGACCG 
           AAAGATGATG AGAACGTAAA TCCTCAACCA TTCATGCGTT GGCGAGATCG 
           AAAGATGATG AGAACGTGAA CTCACAACCA TTTATGCGTT GGAGAGATCG 
           AAAGATGATG AGAACGTGAA CTCACAACCA TTTATGCGTT GGAGAGATCG 
           AAAGATGATG AGAATGTGAA CTCCCAACCA TTTATGCGTT GGAGAGACCG 
           AAAGATGATG AAAACGTAAA CTCACAACCA TTTATGCGCT GGAGAGACCG 
           AAAGATGATG AGAACGTGAA TTCCCAACCA TTTATGCGTT GGAGAGACCG 

           TTTCTTATTT TGTGCCGAAG CTATTTATAA ATCACAGGCT GAAACAGGTG 
           TTTTGTCTTT TGTGCCGAAG CTATTTATAA ATCACAGGCC GAAACCGGTG 
           TTTCCTTTTC GTTGCTGAAG CTATTTACAA AGCTCAAGCA GAAACAGGTG 
           TTTTGTCTTT TGTGCCGAAG CAATTTATAA AGCACAAGCC GAAACCGGTG 
           TTTCTTATTT TGTGCCGAAG CAATTTATAA AGCACAGGCT GAAACAGGTG 
           TTTCTTATTT TGTGCCGAAG CCATTTTTAA ATCACAGGCT GAAACAGGTG 
           TTTCTTATTT TGTGCCGAAG CACTTTATAA AGCACAGGCT GAAACCGGTG 
           TTTCTTATTT TGTGCCGAAG CCATTTTTAA ATCACAGGCT GAAACAGGTG 
           TTTCTTATTT TGTGCCGAAG CAATTTATAA AGCGCAGGCT GAAACAGGTG 
           TTTTGTCTTT TGTGCCGAAG CTATTTATAA ATCACAGGCG GAAACCGGTG 
           TTTCTTATTT TGTGCCGAAG CTATTTATAA ATCACAGGCT GAAACAGGTG 
           TTTCTTATTT TGTGCGGAAG CTCTTTATAA AGCGCAAGCT GAAACAGGTG 
           TTTCCTATTT TGTGCGGAAG CTATTTTTAA ATCACAGGCT GAAACAGGTG 
           TTTCTTATTT TGTGCTGAAG CGCTTTTTAA AGCACAGGAA GAAACAGGTG 
           TTTCTTATTT TGTGCCGAAG CAATTTATAA AGCACAGGCT GAAACAGGTG 
           TTTCTTATTT TGTGCCGAAG CTATTTATAA AGCACAGGCC GAAACTGGTG 
           TTTCTTATTC TGTGCAGAAG CTATTTACAA ATCTCAAGGT GAAACAGGTG 
           TTTCTTATTT TGTGCCGAAG CAATTTATAA AGCACAGGCT GAAACAGGTG 
           TTTCGTATTC GTAGCGGAAG CTCTTTATAA GGCTCAGTCC GAAACAGGCG 
           TTTCTTATTT TGTGCCGAAG CACTTTTTAA AGCACAGACT GAAACAGGTG 
           TTTCTTATTT TGTGCCGAAG CACTTTTTAA AGCACAGGCT GAAACAGGTG 
           TTTCTTATTT TGTGCCGAAG CAATTTATAA AGCACAGGCT GAAACAGGTG 
           TTTCGTCTTT TGTGCCGAAG CAATTTATAA AGCACAAGCC GAAACTGGTG 
           TTTCTTATTT TGTGCGGAAG CGCTCTATAA AGCGCAAGCT GAAACAGGTG 

           AAATCAAAGG GCATTATTTG AATGCTACTG CGGGTACATG CGAAGAAATG 
           AAATTAAGGG GCATTACTTG AATGCGACTG CAGGTACATG CGAAGAAATG 
           AAGTTAAAGG TCACTACTTA AACGCTACTG CTGGTACTTG TGAAGAAATG 
           AAATCAAGGG GCATTACTTG AATGCGACTG CAGGTACATG CGAAGAAATG 
           AAATCAAAGG ACATTATTTG AATGCTACTG CAGGTACATG CGAAGAAATG 
           AAATCAAAGG GCATTACTTG AATGCTACTG CAGGTACATG CGAAGAAATG 
           AAATCAAAGG GCATTATTTA AACGCTACTG CAGGTACATG CGAAGAAATG 
           AAATCAAAGG GCATTACTTG AATGCAACTG CGGGTACATG CGAAGAAATG 
           AAATCAAAGG GCATTATTTG AATGCTACTG CAGGTACATG CGAAGATATG 
           AAATCAAGGG GCATTACTTG AATGCAACTG CGGGTACATG TGAAGAAATG 
           AAATCAAAGG ACATTATTTG AATGCTACTG CGGGTACATG CGAAGAAATG 
           AAATCAAAGG TCATTACTTG AATGCTACTG CAGGGACATG CGAAGAAATG 
           AAATCAAAG- ACAT--ACTG AATGCTACTG CGGGTACATG CGAAGAAATG 
           AAATCAAAGG GCATTACTTG AATGCTACTG CCGGTACATG CGAAGAAATG 
           AAATCAAAGG GCATTATTTG AATGCTACTG CAGGTACATG CGAAGAAATG 
           AAATCAAAGG ACATTATTTG AATGCTACTG CGGGCACCTG TGAAGACATG 
           AAATTAAAGG GCATTATCTA AATGCTACTG CAGGTACTTG TGAAGAAATG 
           AAATCAAAGG GCATTACTTG AACGCTACTG CAGGTACATG CGAAGAGATG 
           AGATTAAGGG TCATCACCTG AATGCTACCG CGGGTACATG CGAAGAAATG 
           AAATCAAAGG GCATTACTTG AATGCTACTG CAGGTACATG CGAAGAAATG 
           AAATCAAAGG GCATTACTTG AATGCTACTG CAGGTACATG CGAAGAAATG 
           AAATCAAAGG GCATTACTTG AATGCTACTG CGGGTACATG TGAAGAAATG 
           AAATCAAGGG GCATTACTTG AATGCGACTG CAGGTACATG CGAAGAAATG 
           AAATCAAAGG TCATTACTTG AATGCTACTG CGGGTACATG CGAAGAAATG 

           ATCAAAAGAG CTGTATTTGC CAGAGAATTG GGAGTTCCTA TCGTAATGCA 
           ATTAAAAGAG CTGTATTTGC GAGGGAATTA GGGGTTCCTA TTGTAATGCA 
           ATGAAACGTG CAGTATGTGC TAAAGAATTA GGTGTACCTA TTATTATGCA 
           ATTAAGAGAG CTGTATTTGC AAAGGAATTA GGGGTTCCTA TTGTAATGCA 
           ATCAAAAGGG CTGTATTTGC CAGAGAATTA GGAGTTCCTA TCGTAATGCA 
           ATCAAAAGGG CTGTATTTGC CAGAGAATTG GGAGTTCCTA TCGTAATGCA 
           ATCAAAAGGG CTGTATTTGC CAGAGAATTG GGAGTTCCTA TCGTAATGCA 
           ATGAAAAGAG CTGTATTTGC CAGAGAATTA GGCGTTCCTA TCGTAATGCA 
           ATGAAAAGAG CCGTATTTGC CAGAGAATTG GGAGTTCCTA TCGTAATGCA 
           ATGAAGAGAG CTGTTTTTGC GAGAGAATTA GGTGTTCCTA TTGTAATGCA 
           ATGAAAAGAG CTATATTTGC CAGAGAATTG GGAGTTCCTA TCGTAATGCA 
           CTAAAAAGGG CTGTCTTTGC CAGAGAGTTG GGAGTTCCTA TCGTAATGCA 
           ATGAAAAGGG CTATATTTGC CCGAGAATTG GGAGCTCCTA TCGTAATGCA 
           ATGAAAAGAG CGGTATTTGC CAGAGAATTG GGCGTTCCTA TCGTAATGCA 
           ATCAAAAGGG CTGTATGTGC CAGAGAATTA GGAGTTCCTA TCGTAATGCA 
           ATGAAAAGAG CTGTATTTGC TAGAGAATTG GGCGTGCCTA TCGTAATGCA 
           ATCAAAAGAG CTCAATTTGC TAGAGAATTA GGTATGCCTA TTGTTATGCA 
           ATCAAAAGAG CTGTATTTGC CAGAGAATTG GGGGTTCCTA TCGTAATGCA 
           ATGAAAAGGG CAGAATTCGC TAGGGAATTG GGAGTGCCCA TCACCATGCA 
           ATCAAAAGAG CTGTATTTGC TAGAGAATTG GGCGTTCCGA TCGTAATGCA 
           ATGAAAAGAG CTGTATTTGC TAGAGAATTG GGCACTCCGA TCGTAATGCA 
           ATGAAAAGGG CCATATGTGC CAGAGAATTG GGAGTTCCTA TCGTAATGCA 
           ATTAAGAGAG CTGTATTTGC AAGGGAATTA GGGGTTCCTA TTGTAATGCA 
           ATAAAAAGGG CTGTCTTTGC CAGAGAGTTG GGAGTTCCGA TCGTAATGCA 

           TGACTACTTA ACAGGGGGAT TCACCGCAAA TACTAGTTTG TCTCATTATT 
           TGACTACTTA ACCGGGGGGT TCACCGCAAA TACTAGTTTG GCTCATTATT 
           CGACTACTTA ACAGGTGGTT TCACAGCTAA CACTTCATTA GCTATCTACT 
           TGACTACTTA ACAGGAGGAT TCACCGCAAA TACTACTTTG TCTCATTATT 
           TGACTACTTA ACAGGGGGAT TCACTGCAAA TACTACCTTG GCTCATTATT 
           TGACTACTTA ACAGGGGGAT TCACCGCAAA TACTAGCTTG GCTCATTATT 
           TGACTACTTA ACAGGGGGAT TCACCGCAAA CACTAGTTTG GCTCATTATT 
           TGATTATTTA ACGGGGGGAT TCACTGCAAA TACTAGCTTG GCTCATTATT 
           TGATTACTTA ACGGGGGGAT TCACTGCAAA TACTACCTTG GCTCATTATT 
           TGACTACTTA ACTGGGGGAT TCACCGCAAA TACTACTTTG GCTCATTATT 
           TGACTACTTA ACAGGGGGAT TCACCGCAAA TACTAGTTTG GCTCATTATT 
           TGACTACTTA ACAGGGGGAT TCACCGCAAA TACTACCTTG GCTCATTATT 
           TGACTACTTA ACAGGTGGAT TCACTGCAAA TACTAGCTTG GCTCATTATT 
           CGATTATTTA ACTGGGGGAT TCACTGCAAA TACTACCTTG GCTCACTATT 
           TGACTACTTA ACAGGGGGAT TCACTGCAAA TACTAGCTTG GCTCACTATT 
           TGACTACTTA ACCGGTGGAT TCACTGCAAA TACTACCTTG GCTCACTATT 
           TGACTACTTA ACTGGTGGTT TTACTGCAAA TACTAGTTTA GCTCACTATT 
           TGATTACTTA ACAGGGGGAT TCACTGCAAA TACTAGCTTG GCTCATTATT 
           TGACCATTCG ACAGGAGGTT TTACCGCAAA TACTAGTCTG GCCTATTATT 
           TGACTACTTA ACGGGGGGAT TTACCGCAAA TACTACCTTG GCTCATTATT 
           TGACTACTTA ACGGGGGGAT TCACCGCAAA TACTACCTTG GCTCATTATT 
           TGACTACTTA ACAGGTGGGT TCACTGCAAA TACTAGCTTG GCTCATTATT 
           TGACTACTTA ACAGGAGGAT TCACCGCAAA TACTACTTTG TCTCATTATT 
           TGACTACTTA ACAGGCGGAT TCACCGCAAA TACTAGTTTG GCTCATTATT 

           GCCGAGATAA TGGCCTACTT CTTCACATCC ACCGTGCAAT GCACGCTGTT 
           GCCGCGACAA CGGCCTACTT CTTCACATTC ACCGAGCAAT GCATGCAGTT 
           GTCGTGACAA CGGTCTTCTT CTACACATCC ACCGTGCTAT GCACGCGGTT 
           GCCGCGACAA CGGCCTACTT CTTCACATTC ACCGAGCAAT GCATGCAGTT 
           GCCGAGATAA TGGTTTACTT CTTCACATTC ACCGCGCAAT GCATGCAGTT 
           GCCGAGATAA TGGCCTACTT CTTCACATCC ATCGTGCAAT GCATGCAGTT 
           GCCGAGATAA TGGTTTACTT CTTCACATCC ATCGCGCAAT GCATGCAGTT 
           GCCGAGATAA TGGTCTACTT CTTCATATAC ACCGTGCAAT GCATGCAGTT 
           GCCGAGACAA CGGTCTACTT CTTCACATCC ACCGTGCAAT GCATGCTGTT 
           GCCGCGACAA TGGCTTACTT CTTCACATTC ACCGTGCAAT GCATGCAGTT 
           GCCGAGATAA TGGCCTACTT CTTCACATCC ACCGTGCAAT GCACGCTGTT 
           GCCGAGATAA TGGTCTACTT CTTCACATCC ACCGTGCAAT GCATGCAGTT 
           GCCGAGATAA TGGTCTACTT CTTCACATTC ACCGTGCAAT GCATGCTGTT 
           GCCGGGATAA TGGTCTACTT CTTCATATCC ACCGTGCAAT GCACGCAGTT 
           GCCGAGATAA TGGTTTACTT CTTCACATTC ACCGCGCAAT GCATGCAGTT 
           GCCGCGATAA TGGTCTACTT CTTCATATCC ACCGTGCAAT GCATGCAGTT 
           GTCGTGACAA TGGTTTACTT CTTCACATTC ACCGTGCAAT GCACGCAGTT 
           GCCGAGATAA TGGTTTACTT CTTCACATCC ACCGTGCAAT GCATGCAGTT 
           GCCGGGACAA TGGTCTACTC CCACACATCC ATCGCGCAAT GCATGCTGTT 
           GCCGAGATAA TGGTCTACTT CTTCACATCC ACCGTGCAAT GCATGCGGTT 
           GCCGAGATAA TGGTCTACTT CTTCACATCC ACCGTGCAAT GCATGCGGTT 
           GCCGAGATAA TGGTCTACTT CTTCACATCC ACCGCGCAAT GCACGCAGTT 
           GCCGCGACAA CGGCCTACTT CTTCACATTC ACCGAGCAAT GCATGCAGTT 
           GCCGAGATAA TGGTCTACTT CTTCACATCC ACCGTGCAAT GCATGCAGTT 

           ATTGATAGAC AGAAGAATCA TGGTATGCAC TTCCGTGTAC TAGCTAAAGC 
           ATTGATAGAC AGAAAAATCA TGGTATGCAT TTCCGTGTAT TAGCTAAAGC 
           ATTGACCGTC AACGTAACCA CGGTATTCAC TTCCGTGTTC TTGCTAAAGC 
           ATTGATAGAC AGAAAAATCA TGGTATGCAT TTCCGTGTAT TAGCTAAAGC 
           ATTGATAGAC AGAAGAATCA TGGTATGCAT TTTCGTGTAC TAGCTAAGGC 
           ATTGATAGAC AGAAGAATCA TGGTATGCAC TTTCGTGTAC TAGCTAAAGC 
           ATTGATAGAC AGAAAAATCA TGGTATACAC TTTCGTGTAC TAGCTAAGGC 
           ATCGACAGAC AAAAGAATCA TGGTATGCAC TTTCGTGTAC TAGCTAAAGC 
           ATTGATAGAC AGAAGAATCA TGGTATGCAC TTTCGTGTAC TAGCTAAAGC 
           ATTGATAGAC AGAAAAATCA TGGTATGCAT TTCCGTGTAT TAGCTAAAGC 
           ATTGATAGAC AGAAGAATCA TGGTATGCAC TTCCGTGTAC TAGCTAAAGC 
           ATTGATAGAC AGAAGAATCA TGGTATGCAC TTTCGTGTAC TAGCTAAAGC 
           ATTGATAGAC AGAAGAATCA TGGTATGCAC TTCCGTGTAC TAGCTAAAGC 
           ATCGATAGAC AGAAAAATCA TGGTATGCAC TTCCGTGTAC TAGCTAAAGC 
           ATTGATAGAC AGAAGAATCA TGGTATGCAT TTTCGTGTAC TAGCTAAGGC 
           ATTGATAGAC AGAAAAATCA TGGTATGCAC TTTCGTGTAT TAGCTAAAGC 
           CTTGACCGTC AAAAAAATCA CGGTATGCAC TTCCGTGTAT TAGCTAAAGC 
           ATTGATAGAC AGAAGAATCA TGGTATGCAC TTTCGTGTAC TAGCTAAAGC 
           ATTGACAGAC AAAAAAATCA TGGTATTCAT TTCCGTGTAT TGGCCAAAGC 
           ATTGATAGAC AGAAGAATCA TGGTATCCAC TTCCGGGTAT TAGCAAAAGC 
           ATTGATAGAC AGAAGAATCA TGGTATGCAC TTCCGGGTAT TAGCAAAAGC 
           ATTGATAGAC AGAAGAATCA TGGTATGCAC TTTCGTGTAC TAGCTAAAGC 
           ATTGATAGAC AGAAAAATCA TGGTATGCAT TTCCGTGTAT TAGCTAAAGC 
           ATTGATAGAC AGAAGAATCA TGGTATGCAC TTTCGTGTAC TAGCTAAAGC 

           TTTACGTCTA TCTGGTGGAG ATCATATTCA CGCGGGTACA GTAGTAGGTA 
           ATTGCGTATG TCTGGGGGAG ATCATATCCA CGCTGGTACA GTAGTAGGTA 
           TCTTCGTATG TCTGGTGGTG ACCACCTTCA CTCTGGTACT GTTGTAGGTA 
           ATTGCGTATG TCGGGGGGAG ATCATATCCA CTCCGGTACA GTAGTAGGTA 
           GTTACGTATG TCTGGTGGAG ATCATATTCA CGCTGGTACC GTAGTAGGTA 
           CTTACGTCTG TCTGGAGGAG ATCATATTCA CGCCGGTACC GTAGTAGGTA 
           ATTACGTATG TCTGGTGGAG ATCATATTCA CTCTGGTACC GTAGTAGGTA 
           ATTACGTTTG TCTGGTGGAG ATCATGTTCA CGCCGGTACC GTAGTAGGTA 
           ATTACGTATG TCTGGTGGAG ATCATATACA CGCTGGTACC GTAGTAGGTA 
           ATTGCGTATG TCTGGGGGAG ATCATATCCA CGCCGGTACA GTAGTAGGTA 
           TTTACGTCTA TCGGGTGGAG ATCATGTTCA CGCGGGTACA GTAGTAGGTA 
           TTTGCGTCTG TCTGGTGGAG ATCATATTCA CGCCGGTACA GTAGTAGGTA 
           GTTACGTATG TCTGGTGGAG ACCATATTCA CGCTGGTACC GTAGTAGGTA 
           GTTACGTATG TCTGGTGGAG ATCATATTCA CGCCGGTACT GTAGTAGGTA 
           TTTACGTCTG TCTGGTGGAG ATCATATTCA CGCTGGTACC GTAGTAGGTA 
           GTTACGTATG TCAGGTGGAG ATCATATTCA CGCTGGTACT GTAGTAGGTA 
           ATTACGTTTA TCTGGTGGTG ACCACATTCA CTCCGGTACT GTAGTAGGTA 
           GTTACGTATG TCTGGTGGAG ATCATATACA CGCTGGTACC GTAGTAGGTA 
           ATCACGCATG TCCGGTGGAG ATCACATTCA TGGTGGTACC GTTGTGGGTA 
           GTTACGTATG TCTGGTGGAG ATCATATTCA CTCTGGTACC GTAGTAGGTA 
           GTTACGTATG TCTGGTGGAG ATCATATTCA CTCTGGTACC GTAGTAGGTA 
           TTTACGTCTG TCTGGTGGAG ATCATATTCA CGCTGGTACA GTAGTAGGTA 
           ATTGCGTATG TCGGGGGGAG ATCATATCCA CTCCGGTACA GTAGTAGGTA 
           TTTACGTCTG TCTGGTGGAG ATCATATTCA CGCTGGTACA GTAGTAGGTA 

           AACTTGAAGG AGACAGGGAG TCAACTTTGG GCTTTGTTGA TTTACTGCGC 
           AGTTAGAAGG GGAACGCGAA ATGACTTTAG GTTTTGTTGA TTTATTGCGC 
           AACTAGAAGG TGAACGTGAA GTTACTCTAG GTTTCGTAGA CTTAATGCGT 
           AGTTAGAAGG GGAACGCGAA ATAACTTTAG GTTTTGTTGA TTTATTGCGC 
           AACTTGAAGG GGAAAGAGAC ATCACTCTGG GCTTTGTTGA TTTATTGCGT 
           AACTTGAAGG AGAAAGAGAG ATCACTTTGG GCTTTGTTGA TTTATTACGT 
           AACTTGAAGG GGAAAGAGAC ATAACTTTGG GTTTTGTTGA TTTACTGCGT 
           AACTTGAAGG GGAAAGAGAA ATCACTTTAG GTTTTGTTGA TTTACTACGT 
           AGCTTGAGGG GGAAAGAGAA ATAACTTTAG GCTTTGTTGA TTTACTACGT 
           AGTTAGAAGG GGAACGCGAA ATCACTTTAG GTTTTGTTGA TTTATTGCGC 
           AACTTGAAGG AGACAGGGAG TCAACTTTGG GCTTTGTTGA TTTACTGCGC 
           AACTTGAGGG GGAAAGAGAC ATAACCTTGG GATTTGTTGA TTTACTACGT 
           AACTTGAAGG GGAAAGAGAA ATCACTTTAG GCTTTGTTGA TTTACTACGT 
           AACTTGAAGG GGAAAGGGAA ATCACTTTAG GTTTTGTTGA TTTACTACGT 
           AACTTGAAGG GGAAAGAGAC ATTACTTTGG GCTTTGTTGA TTTACTGCGT 
           AACTGGAAGG AGAAAGGGAT ATTACTTTAG GTTTTGTTGA TTTACTACGT 
           AACTTGAAGG GGAACGTCAA GTAACTCTAG GGTTTGTTGA CTTACTTCGT 
           AACTTGAGGG GGAAAGGGAG ATCACTTTAG GCTTTGTTGA TTTACTACGT 
           AGCTTGAGGG GGAACGCCAA GTAACCCTAG GTTTCGTGGA TCTGCTTCGG 
           AACTTGAAGG TGAAAGAGAC ATAACTTTGG GCTTTGTTGA TTTACTGCGT 
           AACTTGAAGG TGAAAGAGAC ATAACTTTGG GCTTTGTTGA TTTACTGCGT 
           AACTTGAAGG AGAAAGAGAC ATAACTTTAG GCTTTGTTGA TTTACTACGT 
           AGTTAGAAGG GGAACGCGAA ATAACTTTAG GTTTTGTTGA TTTATTGCGC 
           AACTTGAAGG GGAAAGGGAC ATAACTTTGG GATTTGTTGA TTTATTACGT 

           GATGATTATG TTGAAAAAGA TCGAAGCCGC GGTATCTTTT TCACTCAAGA 
           GATGATTTTA TTGAAAAAGA TCGTGCTCGC GGTATCTTTT TCACTCAGGA 
           GATGACTACG TTGAAAAAGA CCGTAGCCGT GGTATTTACT TCACTCAAGA 
           GATGATTTTA TTGAAAAAGA TCGTTCTCGC GGTATCTTTT TCACTCAGGA 
           GATGATTTTA TTGAAAAAGA TCGAAGCCGC GGTATTTATT TCACTCAAGA 
           GATGATTTTG TTGAAAAAGA CCGAAGTCGC GGTATTTATT TCACTCAAGA 
           GATGATTTTG TTGAAAAAGA TCGAAGCCGC GGTATTTATT TCACTCAAGA 
           GATGATTTTG TTGAAAAAGA TCGAAGTCGC GGTATTTATT TCACTCAGGA 
           GATGATTTTA TTGAAAAGGA TCGAAGCCGC GGTATTTATT TCACTCAAGA 
           GACGATTTTA TTGAAAAAGA TCGTGCTCGC GGTATCTTTT TCACTCAGGA 
           GATGATTATG TTGAAAAAGA CCGAAGTCGT GGTATCTTTT TCACTCAAGA 
           GATGATTTTG TTGAAAAAGA TCGAAGCCGC GGTATTTATT TCACTCAAGA 
           GATGATTTTG TTGAAAAAGA CCGAAGCCGC GGTATTTATT TCACTCAAGA 
           GATGATTTTG TTGAAAAAGA TCGAAGTCGC GGTATTTATT TCACTCAGGA 
           GATGATTTTA TTGAAAAAGA TCGAAGCCGC GGTATTTATT TCACTCAAGA 
           GATGATTTTG TTGAAAAAGA TAGAAGTCGC GGTATTTTTT TCACTCAGGA 
           GATGACTATA TTGAAAAAGA TAGAAGTCGT GGTATTTACT TTACTCAAGA 
           GATGATTTTG TTGAAAAAGA TCGAAGCCGC GGTATTTATT TCACTCAAGA 
           GATGATTATA TTGATAAAGA CCGAAGTCGT GGTATTCACC CTACCCAGGA 
           GATGATTTTG TTGAACAAGA TAGAAGTCGC GGTATTTATT TCACTCAAGA 
           GATGATTTTA TTGAACAAGA TAGAAGTCGC GGTATTTATT TCACTCAAGA 
           GATGATTTTA TTGAAAAAGA TCGAAGCCGC GGTATTTATT TCACTCAAGA 
           GATGATTTTA TTGAAAAAGA TCGTTCTCGC GGTATCTTTT TCACTCAGGA 
           GATGATTTTG TTGAAAAAGA TCGAAGCCGC GGTATTTATT TTACTCAAGA 

           TTGGGTCTCA CTACCTGGTG TTCTGCCTGT GGCTTCAGGG GGTATTCACG 
           CTGGGTATCC ATGCCAGGTG TTATACCGGT GGCTTCAGGG GGTATTCATG 
           CTGGTGTTCA ATGCCAGGTG TTATGCCAGT TGCTTCAGGC GGTATTCACG 
           CTGGGTATCC ATGCCAGGTG TTATACCGGT GGCTTCAGGG GGTATTCATG 
           TTGGGTCTCT CTACCTGGTG TTCTGCCTGT AGCTTCAGGG GGTATTCACG 
           TTGGGTCTCT CTACCAGGTG TTCTGCCAGT GGCTTCTGGG GGTATTCACG 
           TTGGGTCTCT CTACCGGGTG TTCTACCCGT GGCTTCGGGG GGTATTCACG 
           TTGGGTTTCT CTACCAGGTG TTTTGCCTGT AGCTTCGGGA GGTATTCACG 
           TTGGGTTTCT TTACCGGGTG TTTTACCGGT GGCTTCCGGC GGTATTCACG 
           CTGGGTATCC ATGCCAGGTG TTATACCAGT AGCTTCAGGT GGTATTCATG 
           TTGGGTCTCA CTACCAGGTG TTCTACCTGT GGCTTCAGGG GGTATTCACG 
           TTGGGTCTCT ATACCAGGTG TTATACCTGT GGCTTCCGGG GGTATTCACG 
           TTGGGTCTCT TTACCAGGTG TTCTGCCAGT GGCTTCCGGT GGTATTCACG 
           TTGGGTTTCT TTACCAGGTG TTCTACCTGT TGCTTCGGGA GGTATTCACG 
           TTGGGTCTCT CTACCAGGTG TTCTGCCTGT AGCTTCAGGG GGTATTCACG 
           TTGGGTTTCT TTACCTGGTG TTCTGCCTGT TGCTTCAGGT GGTATTCATG 
           TTGGGTTTCT CTGCCAGGTG TTTTACCAGT AGCTTCCGGT GGTATTCACG 
           TTGGGTCTCT TTGCCAGGTG TTTTGCCTGT AGCTTCAGGG GGTATTCACG 
           TTGGGTATCT ATGCCTGGTG TCTTGCCCGT CGCCTCCGGA GGCATTCACG 
           TTGGGTCTCT TTACCAGGTG TTCTACCTGT GGCTTCAGGA GGTATTCACG 
           TTGGGTCTCT TTACCAGGTG TTCTACCTGT GGCTTCAGGA GGTATTCACG 
           TTGGGTTTCT ATACCAGGTG TTCTGCCCGT AGCTTCGGGG GGTATTCACG 
           CTGGGTATCC ATGCCAGGTG TTATACCGGT GGCTTCTGGG GGTATTCATG 
           TTGGGTCTCT CTACCAGGTG TTCTGCCCGT GGCTTCAGGA GGTATTCACG 

           TTTGGCATAT GCCTGCTTTG ACCGAGATCT TTGGAGATGA TTCTGTACTA 
           TTTGGCATAT GCCAGCTCTG ACCGAAATCT TTGGAGATGA TTCTGTATTG 
           TATGGCACAT GCCAGCTTTA GTTGAAATCT TCGGTGATGA CGCATGTCTT 
           TTTGGCATAT GCCAGCTCTG ACCGAAATCT TTGGAGATGA TTCCGTATTA 
           TTTGGCATAT GCCTGCTCTG ACCGAGATCT TTGGAGATGA TTCCGTACTA 
           TTTGGCATAT GCCTGCTCTG ACCGAGATCT TTGGAGATGA TTCCGTACTA 
           TTTGGCATAT GCCTGCTCTG ACCGAGATCT TTGGAGATGA TTCCGTACTA 
           TTTGGCATAT GCCTGCTCTG ACCGAGATCT TTGGGGATGA TTCTGTACTC 
           TTTGGCATAT GCCTGCTCTG ACCGAGATCT TTGGAGATGA TTCTGTACTA 
           TTTGGCATAT GCCAGCTCTG ACCGAAATCT TTGGGGATGA TTCTGTATTA 
           TTTGGCATAT GCCTGCTTTG ACCGAGATCT TTGGAGATGA TTCCGTACTA 
           TTTGGCATAT GCCTGCGTTG ACAGAGATCT TTGGAGATGA TTCCGTATTA 
           TTTGGCATAT GCCTGCTCTA ACCGAGATTT TTGGAGATGA TTCTGTACTA 
           TTTGGCATAT GCCTGCTCTG ACCGAAATCT TTGGAGATGA TTCTGTACTC 
           TTTGGCATAT GCCTGCTCTG ACCGAGATCT TTGGAGATGA TTCCGTACTA 
           TTTGGCATAT GCCTGCTCTG ACCGAGATAT TTGGAGATGA TTCTGTACTT 
           TTTGGCACAT GCCAGCGTTA ACTGAAATCT TCGGAGATGA CTCTGTATTA 
           TTTGGCATAT GCCTGCTCTG ACCGAGATCT TTGGAGATGA TTCTGTACTA 
           TTTGGCATAT GCCCGCTTTG ACCGAAATAT TTGGAGATGA TTCTGTATTA 
           TTTGGCATAT GCCTGCTCTG ACCGAGATCT TTGGGGATGA TTCCGTACTA 
           TTTGGCATAT GCCTGCTCTG ACCGAGATCT TTGGGGATGA TTCCGTACTA 
           TTTGGCATAT GCCTGCTTTG ACCGAGATCT TTGGAGATGA TTCCGTACTA 
           TTTGGCATAT GCCAGCTCTG ACCGAAATCT TTGGAGATGA TTCCGTATTA 
           TTTGGCATAT GCCTGCTTTG ACTGAAATCT TTGGAGATGA TTCCGTACTA 

           CAATTCGGTG GAGGAACTTT AGGCCACCCT TGGGGAAATG CACCGGGTGC 
           CAATTTGGTG GAGGAACTTT AGGACATCCT TGGGGTAATG CACCTGGTGC 
           CAGTTCGGTG GTGGTACTCT AGGTCACCCT TGGGGTAACG CTCCAGGTGC 
           CAATTTGGTG GAGGAACTTT AGGACATCCT TGGGGAAATG CACCTGGTGC 
           CAATTCGGTG GAGGAACTTT AGGGCACCCT TGGGGAAATG CACCCGGTGC 
           CAGTTCGGTG GAGGAACTTT AGGACACCCT TGGGGAAATG CACCGGGTGC 
           CAATTCGGTG GAGGAACTTT AGGGCACCCT TGGGGAAATG CACCCGGTGC 
           CAATTTGGCG GAGGAACTTT AGGACACCCT TGGGGAAATG CACCAGGTGC 
           CAATTCGGTG GAGGAACTTT AGGACACCCT TGGGGAAATG CACCTGGTGC 
           CAATTTGGTG GAGGAACTTT AGGACATCCT TGGGGAAATG CACCTGGTGC 
           CAATTTGGTG GCGGAACTTT AGGCCACCCT TGGGGAAATG CACCGGGTGC 
           CAATTTGGTG GAGGAACTTT AGGACACCCT TGGGGAAATG CACCCGGCGC 
           CAATTCGGCG GAGGAACTTT GGGGCACCCT TGGGGTAATG CACCTGGTGC 
           CAATTCGGTG GAGGAACTTT AGGACACCCT TGGGGAAATG CACCTGGTGC 
           CAATTCGGTG GAGGAACTTT AGGGCACCCT TGGGGAAATG CACCCGGTGC 
           CAATTCGGTG GAGGAACTTT AGGACACCCT TGGGGAAATG CACCTGGTGC 
           CAATTTGGTG GTGGAACTTT AGGTCACCCT TGGGGTAACG CACCTGGTGC 
           CAATTTGGCG GCGGAACTTT AGGACACCCT TGGGGAAATG CACCTGGTGC 
           CAATTCGGCG GGGGCACTTT GGGCCACCCT TGGGGGAACG CACCTGGTGC 
           CAGTTCGGTG GAGGAACTTT AGGACATCCT TGGGGTAATG CGCCAGGTGC 
           CAGTTCGGTG GAGGAACTTT AGGACATCCT TGGGGTAATG CGCCAGGTGC 
           CAATTCGGTG GAGGAACTTT AGGACACCCT TGGGGAAATG CACCGGGTGC 
           CAATTTGGTG GAGGAACTTT AGGACATCCT TGGGGAAATG CACCTGGTGC 
           CAATTCGGTG GAGGAACTTT AGGACACCCT TGGGGAAATG CACCCGGCGC 

           CGTAGCCAAC CGAGTAGCTC TGGAAGCATG TGTACAAGCT CGTAATGAGG 
           AGCAGCTAAT CGGGTGGCTT TAGAAGCCTG TGTACAAGCT CGTAACGAAG 
           TGCAGCTAAC CGTGTAGCTC TTGAAGCTTG TACTCAAGCT CGTAACGAAG 
           AGCAGCTAAT CGTGTGGCTT TAGAAGCCTG TGTACAAGCT CGTAACGAAG 
           CGTAGCTAAT CGAGTAGCTC TAGAAGCATG TGTACAAGCT CGTAATGAGG 
           CGTAGCTAAT CGAGTAGCTC TTGAAGCATG TGTACAAGCT CGTAATGAGG 
           CGTTGCTAAT CGAGTAGCTC TAGAAGCATG TGTACAAGCT CGTAATGAGG 
           TGTAGCTAAT CGAGTAGCTC TTGAAGCATG TGTGCAGGCT CGAAATGAAG 
           CGTAGCTAAT CGAGTAGCTC TAGAAGCATG TGTACAAGCC CGTAATGAGG 
           AGCAGCTAAT CGAGTGGCTT TAGAAGCCTG TGTACAAGCT CGTAACGAAG 
           CGTAGCTAAC CGAGTAGCTC TAGAAGCATG TGTACAAGCT CGTAATGAGG 
           TGTAGCTAAT CGAGTAGCTC TAGAAGCATG TGTACAAGCT CGTAATGAAG 
           CGTAGCTAAC CGAGTAGCTC TAGAAGCATG TGTACAAGCT CGTAATGAGG 
           TGTTGCTAAT CGAGTAGCTC TTGAAGCGTG TGTACAAGCT CGAAACGAGG 
           CGTAGCTAAT CGAGTAGCTC TAGAAGCATG TGTACAAGCT CGTAATGAGG 
           CGTAGCGAAT CGAGTAGCTC TGGAAGCATG TGTACAAGCT CGTAATGAAG 
           AGTTGCTAAC AGGGTTGCTT TAGAAGCTTG TGTACAAGCT CGTAATGAAG 
           CGTAGCTAAT CGAGTAGCTC TAGAAGCATG TGTACAAGCT CGTAATGAGG 
           AGTAGCGAAT CGAGTCGCTT TGGAAGCTTG TGTACAAGCC CGTAACGAAG 
           CGTAGCTAAT CGAGTAGCTC TAGAAGCATG TGTAAAAGCT CGTAATGAAG 
           CGTAGCTAAT CGAGTAGCTC TAGAAGCATG TGTAAAAGCT CGTAATGAAG 
           CGTAGCTAAT CGAGTCGCTT TAGAAGCATG TGTACAAGCT CGTAATGAGG 
           AGCAGCTAAT CGTGTGGCTT TAGAAGCCTG TGTACAAGCT CGTAACGAAG 
           TGTAGCTAAT CGAGTAGCTC TAGAAGCATG TGTAAAAGCT CGTAATGAAG 

           GACGTGATCT TGCAGTCGAG GGTAATGAAA TTATCCGTGA AGCTTGCAAA 
           GGCGCGATCT TGCTCGTGAA GGTAATGAAA TTATCCGATC AGCTTGCAAA 
           GTCGTGACCT TGCTCGTGAA GGTGGCGACG TAATTCGTTC AGCTTGTAAA 
           GGCGCGATCT TGCTCGTGAA GGTAATGAAA TTATCAAAGC AGCTTGTAAA 
           GACGTGATCT TGCTCGCGAG GGTAATGAAA TTATCCGCGA AGCTGGCAAA 
           GACGTGATCT TGCTCGTGAG GGTAATGAAA TTATCCGTGC AGCTAGCAAA 
           GACGTGATCT TGCTCGTGAG GGTAATGAAA TTATCCGTGA AGCTAGCAAA 
           GACGCGATCT TGCTCGTGAA GGTAATGAAA TTATCCGTGA GGCTAGCAAA 
           GACGTGATCT CGCTCGTGAG GGTAATGACA TTATTCGTGA GGCTTGTAAA 
           GGCGCGATCT TGCTCGTGAA GGTAATGAAA TTATCCGAGC AGCTTGCAAA 
           GACGTGATCT TGCAGTCGAG GGTAATGAAA TTATCCGTGA GGCTTGCAAA 
           GACGCGATCT TGCTCGTGAA GGTAATGAAA TTATCCGGGA GGCTAGCAAA 
           GACGTGATCT TGCTCGTGAG GGTAATGAAA TTATCCGTGA GGCTAGTAAA 
           GACGTGATCT TGCTCGTGAG GGTAATGAAA TTATCCGTGA GGCGTCCAAA 
           GACGTGATCT TGCTCGTGAG GGTAATGATA TTATCCGTGA GGCTAGCAAA 
           GACGTGATCT TGCTCGTGAG GGTAATGAAA TTATCCGTGA AGCTACCAAA 
           GACGTGACCT TGCTCGCGAA GGAAATGAGA TTATTCGTGA AGCTGCTAAA 
           GACGTGATCT TGCTCGTGAG GGTAATGAAA TTATTCGCGA GGCTAGTAAA 
           GACGTGATCT CGCTATTGAG GGTAATGAGG TTATTCGTGA AGCTAGTAAG 
           GACGTGATCT TGCTCGGGAA GGTAATGAGA TTATTCGCGA GGCTTGCAAA 
           GACGTGATCT TGCTCGGGAA GGTAATGAGA TTATTCGCGA GGCTGCCAAA 
           GACGTGACCT TGCCCGCGAG GGTAATGAAA TTATCCGCGA GGCTAGCAAA 
           GGCGCGATCT TGCTCGTGAA GGTAATGAAA TTATCAAAGC AGCTTGCAAA 
           GACGCGATCT TGCTCGCGAA GGTAATGAAA TTATCCGTGA GGCTAGCAAA 

           TGGAGTCCTG AACTAGCT-- -GCTGCTTGT --GAAGTATG G-AAAGAGAT 
           TGGAGTCCTG AACTAGCC-- -GCAGCTTGT --GAAATATG G-AAAGCGAT 
           TGGTCTCCAG AACTTGCT-- -GCTGCATGT --GAAGTTTG G-AAAGAAAT 
           TGGAGTGCTG AACTAGCC-- -GCAGCTTGT --GAAATATG G-AAGGAGAT 
           TGGAGTCCTG AATTAGCT-- -GCTGCTTGT --GAAGTATG G-AAGGAGAT 
           TGGAGTCCTG AACTAGCT-- -GCTGCTTGT --GAAGTATG G-AAGGAAAT 
           TGGAGCCCTG AACTAGCT-- -GCTGCTTGT --GAAGTATG G-AAGGAGAT 
           TGGAGTCCTG AATTAGCT-- -GCTGCTTGT --GAAGTATG G-AAGGAGAT 
           TGGAGTCCTG AACTAGCT-- -GCTGCTTGT --GAAGTATG G-AAAGAGAT 
           TGGAGTCCTG AACTAGCC-- -GCAGCTTGT --GAAGTATG G-AAGGCGAT 
           TGGAGTCCTG AACTAGCT-- -GCTGCTTGT --GAAGTATG G-AAGGAGAT 
           TGGAGTCCTG AACTGGCT-- -GCTGCTTGT --GAAGTCTG G-AAGTCGAT 
           TGGAGTCCTG AACTAGTCTG CGTGACTTGG AGGAAGTATG GTAAGGAGAT 
           TGGAGTCCTG AATTAGCT-- -GCTGCTTGT --GAAATATG G-AAGGAGAT 
           TGGAGTCCTG AACTAGCT-- -GCTGCTTGT --GAAGTATG G-AAGGAAAT 
           TGGAGTCCTG AATTAGCT-- -GCTGCTTGT --GAAGTCTG G-AAGGAGAT 
           TGGAGTCCTG AATTAGCT-- -GCTGCTTGT --GAAGTTTG G-AAAGAAAT 
           TGGAGTCCTG AACTAGCT-- -GCTGCTTGT --GAAATATG G-AAGGAGAT 
           TGGAGTCCTG AACTAGCT-- -GCGGCTTGC --GAGGTATG G-AAAGAAAT 
           TGGAGCCCGG AACTAGCT-- -GCTGCTTGT --GAGGTATG G-AAAGAGAT 
           TGGAGCCCGG AACTAGCT-- -GCTGCTTGT --GAGGTATG G-AAAGAGAT 
           TGGAGTCCTG AACTAGCT-- -GCTGCTTGT --GAAGTATG G-AAGGAGAT 
           TGGAGTGCTG AACTAGCC-- -GCAGCTTGT --GAAATATG G-AAGGAGAT 
           TGGAGTCCTG AACTGGCT-- -GCTGCTTGT --GAAGTATG G-AAGGAGAT 

           CACATTTAA- --CTTCCCAA CCATCGATAA ATTAGAT
           CAAATTCGA- --GTTCGAGC CGGTAGATAA ACTAGAT
           TAAATTCGA- --ATTTGATA CTATTGACAA ACTTTAA
           CAAATTTGAT ACTTTCAAAG CGATGGATAC CTTAT--
           TAAATTTGA- --ATTCCCAG CAATGGATAC TTTGTAA
           CAAATTTGA- --ATTCCCAG CAATGGATAC TTTGTAA
           TAAATTTGA- --ATTCCAAG CAATGGATAC GTTGTAA
           CAAATTTGA- --ATTCGAAG CAATGGATAC TTTGTAA
           CAAATTTGA- --ATTCGAAG CAATGGATAC TTTGTAA
           CAAATTCGA- --GTTCGCGC CGGTAGATAC TATCGAT
           CACATTTAA- --CTTCCCAA CCATCGATAA ATTAGAT
           CAAATTCGA- --ATTTGCCG CAATGGATAC TTTGTAA
           CAAATTTGA- --ATTTGAGG CAATGGATAC TTTGTAA
           CAAATTTGA- --ATTCCAAG CAATGGATAC TTTGTAA
           TAAATTTGA- --ATTCGCAG CAGTGGATAC TTTGGAT
           CAAATTTGA- --ATTCCCAG CAATGGATAC TATTTAA
           TAAATTTGA- --GTTTGACA CAGTTGATAC TTTATAA
           CAAATTTGA- --ATTCCAAG CAATGGATAC TTTGTAA
           CAAGTTTGA- --ATTTGAAA CGATTGACAC TATTTGA
           CGTATTTAA- --TTTTGCAG CAGTGGACGT TTTGGAT
           CGTATTTAA- --TTTTGCAG CAATGGACGT TTTGGAT
           CAAATTTGA- --ATTCGAAG CAATGGATAC TTTAGAT
           CAAATTTGAT GGTTTCAAAG CGATGGATAC CATAT--
           AAAATTTGA- --ATTCGAAG CAATGGATAC TTTGTAA

           ---------- ---------- ---ATGGCTT CCTCTATGTT CTCCTCCACC 
           ---------- ---------- ---------- ---------- ---------- 
           ---------- ---------- ---------- ---------- ---------- 
           ---------- ---------- ---------- ---------- ---------- 
           ---------- ---------- ---ATGGCTT CCTCTATAGT CCCATCAACA 
           ---------- --------CG AAAATGGCTT CCTCCATGGT CTCCTCCGCC 
           ---------- ---------- ---ATGGCTT CCTCTGTGAT TTCATCGGCG 
           ---------- ---------- ---ATGGCTT CCTCAATGAT CTCTTCCCCA 
           ---------- ---------- -AAATGGCTT CCTCTATGAT GTCCTCAGCA 
           ---------- ---------- ---------- --TACCCAAG TGAGCGCGCA 
           ---------- ---------- ---ATGGCTT ACTCTATGCT CTCCTCCGCC 
           ---------A TTCGGCACGA GGAATGGCTT CCTCAATGAT CTCATCGACC 
           ---------- ---------- ---------- ---------- ---------- 
           ---------- ---------- ---------- ---------- ---------- 
           ---------- ---------- ---ATGGCTT CCTCTATGCT CTCAACTGCT 
           ---------- ---------- ----TGGCTT CCTCTATGAT TTCCTCTTCA 
           ---------- -ATGGCCTCC GCTGTGGCTT CAACCGTTGT GGCTCCTGTC 
           AGGGCTAAAG AGAGCACAGA GCAATGGCTT CCTCCATGAT TTCTTCAGCT 
           ---------- ---------- ---TAATCCA CCATGGTGAC GGGGGCAGCA 
           ---------- ---------- ---ATGGCTT CCTCTGTCAT TTCTTCAGCA 
           ---------- ---------- ---ATGGCTT CCTCAATTGT CTCCTCAGCA 
           ---------- ---------- GCAATGGCTT CCTCAATGAT CTCATCGGCA 
           ---------- ---------- ---------- ---------- ---------- 
           ---------- ---------- ---ATGGCTT CCTCATTGAT CTCCTCTGCT 

           GCTGTGGTTA C--------- ---------C TCCCCGGCTC AAGCCACCAT 
           ---ATGGCC- CCCTCCGTGA TG---GCGTC GTCG------ --GCCACCAC 
           ---------- ---------- -ATGGCCGCC GTCATTGCCA AGTCCTCCGT 
           ---ATGGCG- CCCACCGTGA TG---GCCTC GTCC------ --GCCACCGC 
           A---TGGCCT CCCTT----- -AACCGTG-C AGCCC--CTC AAGCTAGCAT 
           ACCGTCGCTA CAATC----- -AACCGTGCT ACCCCGGCTC AGGCCAACAT 
           GCCGTTGCCA CAGTT----- -AACCG---C ACCCCTGCAC AGGCCAACAT 
           GCTGTTACCA CTGTC----- -AACCGTGCC GGTG------ ---CCGGCAT 
           ACAGTTGCCT CAGTT----- -AACCG---T GCCCCGGTTC AGGCTAGCAT 
           GCCATGGATA CCCACCGTGA TG---GCTTC CTCC------ --GCCACCTC 
           GCTGTTGTTA C--------- ---------C TCCCCGGCTC AAGCCACCAT 
           ACCGTTGCCA CCGCG----- -AACCGCGCC AGCCTTGCTC AGGCCAGCAT 
           ---------- ---------- ---------- ---------- ---------- 
           ---------- ---------- ---------- ---------- ---------- 
           ACTGTGGCTA GCATT----- -AACAGGGTC AGCCCTGCTC AGGCTACTAT 
           GCTATGACTA CAGTT----- -AACCGCGCC TCTTCGGTAC AATCCGGCGC 
           TCTGTGACTG TGGCGTCATC ATCTGTGGCC GCCTCTCGCG AGTCTTCCTC 
           ACCGTGGCTT CGGTTTACGC TGACCGTGCC GCCCCGGCAC AAGCTAGCTT 
           TCGTCCGCCG TGATCCCAAT GGCCGCGCTC TCCACCCCGG TGGCTCCCAA 
           GCTGTTGCCA CACGC----- -AGCAATGTT ACAC------ AAGCTAGCAT 
           GCCGTTGCTA CCCGT----- -AGCAATGTT GCTC------ AAGCTAGCAT 
           ACCGTCGCCA CCGTT----- -AACCGTGCC TCCCCGGCAC AGGCCAGCAT 
           ---ATGGCG- CCCACCGTGA TGATGGCCTC GTCG------ --GCCACCGC 
           GCCGTTGCCA CAGTT----- -AACCGCGCC AGCCCGGCTC AGGCCAGCAT 

           GGTCGCTCCA TTCACCGGCT TGAAGTCATC CGCTTCTTTC CCGGTCACCC 
           CGTCGCTCCC TTCCAGGG-C TCAAGTCCAC CGCCGGCATG CC----GTCG 
           CTCCGCGGCC GTGGCCCGCC CGGCCCGCTC CAGCGTGCGC CCCATGGCCG 
           CGTCGCTCCG TTCCAGGGTC TCAAGTCCAC CGCCACCCTC CC---CGTCG 
           GGTCGCACCA TTCACTGGCC TGAAATCTTC CTCTGTATTC CCCGTCACCC 
           GGTGGCCCCC TTCACCGGAC TCAAATCTTT GTCGACTTTC CCTGGCACCC 
           GGTTGCACCA TTCAACGGCC TCAAGTCTAC CTCAGCTTTC CCGGTCACCA 
           GGTTGCTCCA TTCACTGGCC TCAAGTCCAT GGCTGGCTTC CCCACCAGGA 
           GGTTGCACCC TTCAACGGGC TCAAGTCGGC CTCCGCCTTC CCTGTGACTC 
           CGAGGCTCCT TTCCAGGGGC TCAAGTCCAC CGCCGGCCTC CCCATCGACA 
           GGTCGCTCCA TTCACCGGCT TGAAGTCTTC CTCTGCATTC CCAGTCACCC 
           GGTCGCCCCC TTCACCGGCC TCAAGTCTTC TTCTGCTTTC CCAGCAACCA 
           ---------- ---------- ---------- ---------- ---------- 
           ---------- ---------- ---------- ---------- ---------- 
           GGTGGCTCCG TTCACCGGCC TTAAGTCCAC CCCAGTCTTC CCTACCACCC 
           GGTGGCTCCA TTCGTTGGAC TCAAGTCCAT GGCTGGCTTC CCAGTTACAA 
           CGTCAAGGCT TTTTCTGGAC TGAAGTCAGC GACCCTTTTC ACTTCAAAAT 
           GGTTGCACCA TTCACTGGCC TCAAGTCTGC CTCAGCTTTC CCCGGCGCCA 
           GGTCCCCGGA TTCACAGGTC TCAAGGCCAC CACGGCTCTC ACTGCCAACA 
           GGTTGCACCT TTCACTGGTC TCAAATCTTC AGCCACTTTC CCTGTTACAA 
           GGTCGCACCC TTCACCGGAC TCAAATCCGC CGCGTCTTTC CCCGTTACTA 
           GGTCGCCCCA TTCACCGGCC TCAAGTCTAC CTCTGCTCTC CCAGTCGCTC 
           CGTCGCTCCG TTCCAGGGGC TCAAGTCCAC CGCCAGCCTC CC---CGTCG 
           GGTTGCGCCC TTCAACGGTC TCAAATCTAC CTCTGCTTTT CCAGTTACCA 

           GCAAG---GC CAACAACGAC ATTACTTCCA TCACAAGCAA CGGAGGAAGA 
           CCCGC---CG TCCGAACTCC AGCTTCGGCA ACGTCAGCA- TGGCGGCAGG 
           CGCTG---AA GCCCGCCGTC AAGGCCGCCC CCGTGGCTGC CCCGGCTCAG 
           CCCGC---CG TTCCACCACT AGCTTCGCCA AAGTCAGCAA CGGCGGCAGG 
           GCAAG---CA AAACAATGAC ATTACAACAT TGGCTAGCAA TGGTGGCAAG 
           GAAAA---GC CAACACCGAC ATCACCTCCA TCGCTAGCAA TGGTGGCCGA 
           GAAAG---GC TAACAATGAC ATTACTTCCA TTGCAAGCAA TGGCGGAAGA 
           AGACC----- -AACAATGAC ATTACCTCCA TTGCTAGCAA CGGTGGAAGA 
           GCAAG---GC ---CAACGAT ATTACCACTC TTGCCAGCAA CGGTGGAAGA 
           GCCGC---CG CTCCTCCAAC AGCCTCGGCA GCGTCAGCAA CGGTGGAAGG 
           GCAAG---GC CAACAACGAC ATTACCTCCA TCGTTAGCAA CGGAGGAAGA 
           AGAAG---AC CAACAATGAC ATTACTTCCA TTGCAAGCAA CGGCGGAAGA 
           ---------- ---------- ---------- ---------- ---------- 
           ---------- ---------- ---------- ---------- ---------- 
           GCAAA---AC CAATTCTGAC ATCACCTCCA TCACCAGCAA CGGTGGCAAG 
           AGGTC----- -AACAAGGAC ATTACCTCTA TTACAAGCAA TGGTGGAAGA 
           CCCAG----- ---------C AATTGAGCTC CGTCCAG-AA CGGCAGCCGC 
           AGAAG---AC ---CAATGAC ATCACCTCCA TTGCAAGCAA TGGTGGAAGA 
           AGGGAG--GA CTCCAATGGA GCCAGAAG-A CCGTCGCCAA TGGGAGCCGT 
           AGAAG--CAA -AACCTTGAC ATCACTTCCA TTGCTAGCAA TGGTGGAAGA 
           AGAAGAACAA CAACGTTGAC ATTACTTCCC TTGCTAGCAA CGGTGGACGT 
           GCAAG---GC CAACAACGAC ATTACTTCTC TCGCAAGCAA TGGTGGCAGA 
           CCCGC---CG CTCCTCCAGA AGCCTCGGCA ACGTCAGCAA CGGCGGAAGG 
           GAAAG---AC CAACAATGAC ATTACTTCCC TCCCCAGCAA TGGCGGAAAA 

           GTTAGCTGCA TGAAGGTGTG GCCACCAATC GGAAAGAAGA AGTTTGAGAC 
           ATCAGGTGCA TGCAGGTGTG GCCGATTGAG GGCATCAAGA AGTTCGAGAC 
           GCCAACCAGA TGATGGTCTG GACCCCGGTC AACAACAAGA TGTTCGAGAC 
           ATCCGGTGCA TGCAGGTGTG GCCGGCGTAC GGGAACAAGA AGTTCGAGAC 
           GTCCACTGCA TGCAGGTGTG GCCTCCCGTT GGGAAGAAGA AGTTTGAGAC 
           GTTCGCTGCA TGAAGGTTTG GCCTACAGAA GGGTTGATGA AGTTCGAGAC 
           GTTCAATGCA TGCAGGTGTG GCCTCCAACT GGATTGAAGA AGTTCGAGAC 
           GTGCAATGCA TGCAGGTGTG GCCACCAGTT GGCAAGAAGA AGTTTGAGAC 
           GTCCAGTGCA TGCAGGTGTG GCCACCAGTT GGTTTGAAGA AGTTTGAGAC 
           ATCAGGTGCA TGCAAGTGTG GCCGATCGAG GGCATCAAGA AATTCGAGAC 
           GTTAGCTGCA TGAAGGTGTG GCCACCAGTT GGAAAGAAGA AGTTTGAGAC 
           GTCCAATGCA TGAAGGTGTG GCCACCAACT GGCTTGAAGA AGTTCGAGAC 
           ---------- ---------- ---------- ---------- ---------- 
           ---------- ---------- ---------- ---------- ---------- 
           GTCCAATGCA TGAAGGTTTG GCCAACACTT GGGATGAAGA AGTTCGAGAC 
           GTAAACTGCA TGCAGGTGTG GCCTCCTATT GGCAAGAAGA AGTTTGAGAC 
           GTGCAATGCA TGCAAGTGTG GAACCCCATC GGGCAGCCCA AGTTCGAGAC 
           GTGCAATGCA TGAAGGTGTG GCCTACAGTT GGACTGAAGA AGTTCGAGAC 
           GTGAGCTGCA TGCTGACATG GACGCCTTAC AACAATCCCA GGTTTGAGAC 
           GTTAGCTGCA TGCAGGTGTG GCCACCAATT AACATGAAGA AGTACGAGAC 
           GTTAGATGCA TGCAGGTGTG GCCACCAATT AACATGAAGA AATACGAGAC 
           GTGCAATGCA TGCAGGTGTG GCCTCCACTG GGGAAGAAGA AGTTTGAGAC 
           ATCCGGTGCA TGCAGGTGTG GCCGGCCTAC GGCAACAAGA AGTTCGAGAC 
           GTTCAATGCA TGCAGGTGTG GCCACCACTT GGGAAGAAGA AGTTCGAGAC 

           TCTATCTTAC CTCCCTGACC TTAGTGACGT TGAATTGGCT AAGGAAGTTG 
           CCTCTCCTAC CTGCCACCGC TCACCGTGGA GGACCTCCTG AAGCAGATCG 
           CTTCTCCTAC CTGCCCCCCC TGAGCGACGA GCAGATCGCC GCCCAGGTCG 
           GCTGTCGTAC CTGCCGCCGC TGACGGAGGA GCAGCTGCTG AAGCAGGTGG 
           TCTTTCTTAT CTCCCACCTC TGTCAGAAGA GTCCTTAGCT AAGGAAGTTG 
           TCTCTCATAC CTCCCACCCC TCAGCGACGA ACAGCTATGC AAGGAAGTGG 
           TCTTTCTTAC CTTCCAGATC TCACTACTGA GCAATTGGCC CAGGAAATTG 
           TCTTTCCTAC CTGCCAGACC TTGATGATGC ACAATTGGCA AAGGAAGTAG 
           CCTCTCTTAC CTTCCTCCTC TATCAGTCGA GTCATTGGCC AAGGAAGTAG 
           CCTCTCGTAC CTGCCCCCTC TCTCCGTGGA GTCTCTCCTG AAGCACATCG 
           CCTCTCTTAC CTTCCTGACC TTACCGAAGT TGAATTGGGT AAGGAAGTTG 
           TCTCTCATAC CTCCCGCCAC TGTCCGATGA AGCTTTGCTC AAGGAAATCA 
           ---------- ---------- ---------- ---------- ---------- 
           ---------- ---------- ---------- ---------- --------GG 
           TCTCTCATAC CTTCCACCAC TTACAAGGGA GCAATTGGCC AGCGAAGTTG 
           ACTTTCATAC CTTCCACCAT TGACCAGAGA ACAATTGGCC AAAGAAGTTG 
           CTTCTCGTAC CTGCCCCCGC TGAGCGATGA CCAGATCGCG AGGCAGGTGG 
           TCTCTCCTAC CTTCCACCAC TCTCTCCTGA GTCTTTGGCC AAGGAAGTAG 
           GCTGTCGTAC CTCCCGGATC TCTCACCCGA CCAGATCGCC AAGGAGATCG 
           ACTCTCATAC CTTCCTGATT TGTCTGACGA GCAATTGCTT AGTGAAATTG 
           ATTGTCATAC CTTCCTGACT TGTCCGATGA GCAATTGCTC AAGGAAGTTG 
           TCTCTCATAC CTCCCTGATC TCACTCGAGA GAGGTTGTTT AAGGAAGTAG 
           GCTGTCGTAC CTGCCGCCGC TGTCGACGGA CGACCTGCTG AAGCAGGTGG 
           TCTCTCTTAC CTTCCACCAC TTAGTCCTGA ATCTTTGCTC AAGGAAGTAG 

           ACTACCTTCT CCGCAACAAG TGGATTCCTT GTGTTGAATT CGA----GTT 
           AGTACCTAGC TCCGTTCCAA GTGGTGCCCT GCCTCGAGTT CA-------G 
           ACTACATTGT CGCCAACGGC TGGATCCCCT GCCTGGAGTT CGCTG-AGTC 
           ACTACCTGCT GCGCAACAAC TGGGTGCCCT GCCTCGAGTT CA-------G 
           ACTACCTTCT CCGCATGGGA TGGGTTCCTT GCTTGGAATT TGA----GTT 
           ATTACCTTCT CCGCATGAAC TGGATTCCTT GCTTGGAATT CAC----CAA 
           AGTACCTTCT TCGCAACAAG TGGGTTCCTT GCTTGGAATT CGA----GTT 
           AATACCTTCT TAGGAAGGGA TGGATTCCTT GCTTGGAATT CGA----GTT 
           AGTACCTTCT CCGCAACAAA TGGGTTCCCT GCTTGGAATT TGA----GTT 
           AGTACCTGAT GCGCTCGTAG CGGGTTCCTT GCCTGAAGTT CA-------T 
           ACTACCTTCT CCGCAACAAG TGGATTCCTT GTGTTGAATT AGA----GTT 
           GTTACCTTCT CCGCTCCGGC TGGATTCCCT GCTTGGAATT CGA----GTT 
           ---------- ---------A TGGGTTCCCT GCGTTGAATT CGA----CAT 
           AATACCTTCT TAGGAAGGGG TGGGTTCCTT GCTTGGAATT TGA----GAC 
           AATACCTTCT TCGTTCTGGA TGGATTCCTT GCTTGGAATT CGA----GCT 
           AATACCTTAT AAGGAAGGGA TGGGTTGCTT GCTTGGAATT CGA----GAC 
           ATTACATGAT CCAGCAGAAC TTGATTCCCT GCATCGAGTT CGACACGGTC 
           ACTACCTTCT CCGCAAGAAC TGGGTTCCCT GCTTGGAATT TGA----GTT 
           ACTACATGTT GAAGAAGGGA TGGTTCCCCT GCCTGGAATT C-------TC 
           AGTACCTTTT GAAAAATGGA TGGGTTCCTT GCTTGGAATT TGA----GAC 
           AGTACCTTTT GAAAAATGGA TGGGTTCCTT GCTTGGAATT CGA----GAC 
           AATACCTTCT TCGCAATAAG TGGGTTCCGT GCTTGGAATT CGA----ATT 
           ACTACCT--- GCGCAACGGC TGGATACCCT GCCTCGAGTT CA-------G 
           AATACCTTCT TCGCTCAGGA TGGATTCCTT GCTTGGAATT CGA----GTT 

           GGAGCACGGA TTTGTGT--A CCGTGAGCAC GG-------- --AAACACTC 
           CAAGGTCGGA TTTGTCT--A CCGTGAGAAC CA-------- --CAAGTCCC 
           GGACAAGGCC TACGTGTCCA ACGAGTCGGC CATCCGCTTC GGCAGCGTGT 
           CAAGGAAGGC TTCGTGT--A CCGCGAGAAC TC-------- --CACCTCGC 
           GGAGCACGGA TTCGTGT--A CCGTGAGAAC CA-------- --CAGATCAC 
           GCTGTACCCA TACCCCC--A CAGAGAGCAC AA-------- --CAGATCTC 
           GGAGAAAGGT TGGGTCT--A CCGCGAGCAC CA-------- --CCAGTCCC 
           GGAGCACGGT TTCGTGT--A CCGTGAGCAC AA-------- --CAGGTCAC 
           GGAGCACGGT TTCGTCT--A CCGTGAGCAC GG-------- --CAATTCCC 
           CAAGGTCGGC TTCGTAT--T CCCCGAGCAC AA-------- --CAGCTCCC 
           GGAGCACGGA TTTGTTT--A CCGTGAGCAC GG-------- --AAGCACCC 
           GGAGAAAGGA TGGGTGT--A CCGTGAGCAC CA-------- --CAGCTCAC 
           CGGAAGCGGA TTCGTGT--A CCGTGAGAAC CA-------- --CAGGTCAC 
           GGAGAAAGGC ATTGTCT--A CCGTGAGAAC CA-------- --CAAGTCAC 
           AGAGCATGGA TTGGTGT--A CCGTGAGCAT GC-------- --AAGAGTAC 
           CGAGAAAGGA TTTGTGT--A CCGTGAGAAC CA-------- --CAGTTCAC 
           GGAGCCGTGA GCCGCACCAA CTTCTCGGGG TC-------- --GGGCTCGT 
           GGAGAAGGGA TTTGTGT--A CCGTGAGAAC CA-------- --CAGGTCAC 
           CGACAAAGGA TACGTGT--A CCGCGAATGC CA-------- --CAAGAGCC 
           TGAGCACGGA TTTGTCT--A CCGTGAGAAC AA-------- --CAAGTCAC 
           TGAGCACGGA TTTGTGT--A CCGTGAGCAC AA-------- --CAGCTCAC 
           GGAGCACGGA TTCGTGT--A CCGTGAGAAC CT-------- --CAGGATAC 
           CAAGGTCGGC TTCGTGT--A CCGCGAGAAC TC-------- --CACCTCCC 
           GGAGCACGGA TTCGTGT--A CCGTGAGGGC CA-------- --CAGGTCTC 

           CCGG---ATA CTATGATGGA CGATACTGGA CAATGTG-GA AGCTTCCATT 
           CTGG---ATA CTACGACGGC AGGTACTGGA CCATGTG-GA AGCTGCCCAT 
           CTTGCCTGTA CTACGACAAC CGCTACTGGA CCATGTG-GA AGCTGCCCAT 
           CGTG---CTA CTACGACGGC CGCTACTGGA CCATGTG-GA AGCTGCCCAT 
           CAGG---GTA CTACGATGGA CGCTGCTGGA CAATGTG-GA AGCTGCCCAT 
           CAGG---ATA CTACGACGGA AGGGACTGGA CCATGTG-GA AGCTGCCCAT 
           CAGG---GTA CTATGATGGA CGCTACTGGA CTATGTG-GA AACTACCCAT 
           CAGG---ATA CTACGATGGA CGCTACTGGA CCATGTG-GA AGCTGCCTAT 
           CCGG---GTA CTATGACGGA CGTTACTGGA CAATGTG-GA AGCTCCCCAT 
           CTGG---GTA CTATGATGGC AGGTACTGTA CAAAGTG-GA AGCTGCCCAT 
           CCGG---ATA CTACGATGGA CGTTACTGGA CAATGTG-GA AGCTTCCCTT 
           CAGG---ATA CTACGATGGA CGCTACTGGA CAATGTG-GA AGCTGCCCAT 
           CAGG---ATA CTACGATGGA CGTTACTGGA CCATGTG-GA AGCTCCCTAT 
           CTGG---ATA CTAAGACGGA CGCTACTGGA CCATGTGCGA AGCTCCCCAT 
           CAGG---GTA CTACGATGGT CGCTACTGGA CCATGTG-GA AGCTGCCCAT 
           CAGG---ATA CTATGACGGA CGTTACTGGA CAATGTG-GA AGTTGCCTTT 
           CGGG---CTA CTACGACGGG CGGTACTGGA CCATGTG-GA AGTTGCCCAT 
           CAGG---GTA CTATGATGGA AGGTACTGGA CCATGTG-GA AGCTGCCCAT 
           CGGG---ATG CTACGATGGC CGCTACTGGA CCATGTA-CA AGCTCCCCAT 
           CAGG---ATA CTATGATGGA AGGTACTGGA CCATGTG-GA AGTTGCCTAT 
           CAGG---ATA CTACGATGGT AGATACTGGA CCATGTG-GA AGTTGCCTAT 
           CTGG---GTA CTATGATGGG CGCTGCTGGA TCATGTG-GA AACTTCCCAT 
           CGTG---CTA CTACGACGGC CGCTACTGGA CCATGTG-GA AGCTGCCCAT 
           CAGG---ATA CTACGATGGA CGCTACTGGA CAATGTG-GA AGCTGCCCAT 

           GTTCGGATGC A-CCGACTCC GCTCAAGTGT TGAAGGAAGT TGAAGAATGC 
           GTTCGGGTGC A-CCGACGCC ACCCAGGTCG TCAAGGAGCT CGAGGAG-GC 
           GTTCGGCTGC C-GCGACCCC ATGCAGGTGC TGCGCGAGAT CGTCGCCTGC 
           GTTCGGCTGC A-CCGACGCG TCGCAGGTCT ACAAGGAGCT GCAGGAG-GC 
           GTTTGGGTGC A-CAGATTCA TCGCAGGTTT TGAAGGAGCT GGAAGAG-GC 
           GTTCGGGTGC A-CTGACTCA GCCCAGGTGA TTAAGGAGGT GCAAGGAAGC 
           GTTTGGATGC A-CTGAGGCA TCTCAGGTGC TGATTGAGCT CGAGGAG-GC 
           GTTTGGTTGC A-CTGATGCT TCTCAGGTGT TGAAGGAGCT TCAAGAG-GC 
           GTTCGGATGC A-CCGACGCT TCCCAGGTTA TTGCTGAGCT CGAAGAG-GC 
           GTACGGGTGC A-CCGACGCC ACACAAGTGC TCAAAGAGCT GGAGGAG-GT 
           GTTCGGATGC A-CCGACTCT GCTCAAGTGT TGAAGGAAGT CCAAGAGTGC 
           GTATGGGTGC A-CAGATGCA ACCCAGGTTT TGAAGGAGGT TGGGGAG-GT 
           GTTTGGCTGC A-CCGACTCA TCTCAGGTGA TTCAGGAGAT TGAGGAG-GC 
           CTTTGGGTGC AGTGATCGCT GCCCAGGTGT TGAAGGTACT TGATGAG-GG 
           GTTTGGGTGC A-CAGATGCA GCCCAGGTGT TGAAGGAGCT TGATGAG-CT 
           GTTTGGA-GC AACTGATGCT TCTCAAGTGT TGAAGGAGCT TGATGAA-GT 
           GTTCGGGTGC A-CCGACTCT TCGCAGGTGC TGCGGGAGAT CCAGGAGTGC 
           GTTTGGATGC A-CAGACTCT TCCCAAGTGT TGAAAGAGCT CGAGGAG-GC 
           GTTTGGCTGC C-AAGATTCC GCCCAGGTGT TGAGGGAGAT CCAGGAGTGC 
           GTTTGGGTGC A-CTGATGCA ACCCAAGTGT TGGCTGAGGT TCAAGAG-GC 
           GTTTGGGTGC A-CTGACGGA ACCCAGGTGT TGGCTGAGGT TCAAGAG-GC 
           GTTCGGATGC A-CTGACGCA TCCCAGGTGT TGAAGGAGCT TGATGAG-GC 
           GTTCGGCTGC A-ACGACGCC ACCCAGGTGT ACAAGGAGCT GCAGGAG-GC 
           GTATGGGTGC A-CTGATGGT ACTCAGGTTT TGAAGGAGCT CGAGGAG-GC 

           -AAGAAGGAG TACCCTGGCG CCTTCATTAG GATCATCGGA TTCGACAACA 
           CAAGAAGGCG TACCCTGATG CATTCGTCCG TATCATCGGC TTCGACAACG 
           -ACCAAGGCC TTCCCCGATG CCTACGTGCG CCTGGTGGCC TTCGACAACC 
           CATCGCCTCC TACCCGGACG CCTACGTCCG GATCCTCGGC TTCGACAACA 
           CAAGAAGGCG TACCCTAATT CATTTATCAG AATTATTGGA TTTGACAACA 
           TAGGACGGCG TACCCTAACG CCCACATCCG AATCATCGGA GTCGACAATA 
           GAAGAAAGCT TACCCTAACT CCTTTATCCG TATCATTGGA TTCGACAACA 
           TAAGACTGCA TACCCCAACG GCTTCATCCG TATCATCGGA TTCGACAACG 
           CAAGAAGACT TACCCCGAGG CCTTCATCAG GATCATCGGA TTCGACAACA 
           CAAG------ ---------- ---------- ---------- ---------- 
           -AAAACGGAG TACCCTAACG CCTTCATCAG GATCATCGGA TTCGACAACA 
           CCAGAAGGAA TACCCACATT CATTCGTCCG AATTATCGGA TTTGACAACA 
           TAAGAAGGAA TACCCCGACG CATTCATCAG GGTTATTGGC TTTGACAACG 
           TGTGAAGGCA TACCCGACCG CTTTTGTGCG CATCCTTGGA TTCGACCATG 
           GATCAAACAT CACCCAGATG GCTATGCTAG GATCATTGGC TTCGACAATG 
           TGTTGTTGCT TACCCTAATG CCTTTGTCCG TATCATCGGA TTCGACAACG 
           -AAGACGTCG TACCCTAGCT GCTGGGTCCG CGTGCTGGGC TTCGACAGCA 
           CAAGAAGGCT AACCCCAACT CTTTCATCCG TATCATCGGA TTCGACAACG 
           -AGGAGGGAG TTCCCCACTA GCTACATTCG AGTGCTGGGA TTCGACAGGG 
           TAAAAAGGCA TACCCACAAG CATGGGTCAG AATCATTGGA TTCGACAATG 
           CAAGAATGCG TACCCACAGG CCTGGATCCG TATTATCGGA TTCGACAACG 
           CAAGAAGACT TACCCCACGG CATTCATCAG AATCATCGGA TTCGACAACA 
           CATCAAATCC TACCCGGACG CCTTCCACCG CGTCATCGGC TTCGACAACA 
           CAAGAAGGCT TACCCACAAG CATTCATCCG AATTATTGGA TTTGACAACA 

           CCCGTCAA-G TCCA-AT-GC A-TCAGTTT- -CATTGCCTA C-AAGCCC-- 
           TTAGGCAG-G TGCA-GC-TC A-TCAGCTT- -CATCGCCTA CAACCCGGGC 
           AGAAGCAG-G TGCAGATCAT GGGCTTCCTG GTCCAGCGCC CCAAGTCTGC 
           TCAAGCAG-A CGCA-GT-GC G-TCAGCTT- -CATCGCCTA CAAGCCCGCG 
           AGCGCCAA-G TTCA-AT-GC A-TCAGTTT- -CATTGCTTA C-AAGCCT-- 
           CCCGCCAAAG TGCA-AT-GC A-TCGCTTTT TCATTGCCTA CCAAGCCCAG 
           CTCGTCAA-G TGCA-GT-GC A-TCAGTTT- -TATCGCCTC C-AAGCCG-- 
           TTCGCCAA-G TGCA-GT-GC A-TCAGCTT- -CATCGCCTA C-AAGCCC-- 
           TTCGCCAA-G TACA-GT-GC G-TTAGTTT- -CATTGCCTA C-AAGCCA-- 
           ---------- ---------- ---------- ---------- ---------- 
           ACCGTCAA-G TCCA-GT-GC A-TCAGTTT- -CATCGCCTA C-AAGCCA-- 
           AGCGTCAA-G TGCA-GT-GC A-TCAGTTT- -CCTTGCTGC C-AAGCCA-- 
           TCCGTCAA-G TGCA-GT-GC A-TCAGTTT- -CATCGCCTA C-AAGCCCC- 
           TTCGCCTA-G TCCACGT-GC ACTCAGCTT- -CATTGCACA C-ACGGCC-- 
           TTCGCCAA-G TGCA-GT-GC A-TCAGTTT- -CCTTGCCTA C-AAGCCT-- 
           TTCGTCAA-G TTCA-AT-GC A-TCAGTTT- -CATTGCACA C-ACACCT-- 
           AGAAGCAG-G TGCAGAT-CT G--CGGGTT- --CTTGGTCG CCAGGCCCAA 
           TTCGTCAA-G TGCA-GT-GC A-TCAGTTT- -CATCGCCTA C-AAGCCT-- 
           TCAGGCAA-G TGCA-AT-GC G-CGGGATT- -CATCGTCTA C-AAGCCAAC 
           TGCGTCAA-G TGCA-GT-GT A-TCAGTTT- -CATTGCCTA C-AAGCCA-- 
           TTCGTCAA-G TGCA-GT-GC A-TCAGTTT- -CATTGCCTA C-AAGCCA-- 
           GGCGTCAA-G TGCA-GT-GC A-TCAGTTT- -CATTGCCTA C-AAGCCC-- 
           TCAAGCAG-A CGCA-GT-GC G-TCAGCTT- -CATCGCCTA CAAGCCCCCG 
           AGCGTCAA-G TGCA-GT-GC A-TCAGTTT- -CATTGCCTA C-AAGCCC-- 

           CCAAGC---T TCACCGAAGC TTAA------ ---------- ---
           TGCGAGGAGT CTGGTGGCAA CTAA------ ---------- ---
           CCGCGACTGG CAGCCCGCCA ACAAGCGCTC CGT------- ---
           GGCAGCGAGT GA-------- ---------- ---------- ---
           TCAGGCTTCT AA-------- ---------- ---------- ---
           CTAATCCTGT TTTCCGCAAT TTGAT----- ---------- ---
           AAGGGTGTCT AG-------- ---------- ---------- ---
           CCAGGCTTCT AA-------- ---------- ---------- ---
           GCAAGCTACT AAGTTCTAAG CCCCCATATT CA-------- ---
           ---------- ---------- ---------- ---------- ---
           CCAAGC---T TCACCGGTGC TTAA------ ---------- ---
           CCAGGCGTCT AGGTTCCCAA TTAAATTTGT GTAA------ ---
           AAGTTCTACT CTTCTTAAGT TCCATCTGCT GA-------- ---
           CCGCCACGGC TA-CCTAAGT TTGAAATCTT T--------- ---
           CCTGGCGCTT AA-------- ---------- ---------- ---
           GAAGTTTACT AAGTTTGAGT ATTTAATCAC TCTCTGCTGC CAC
           CTAG------ ---------- ---------- ---------- ---
           GCAGGCTACT AATTTCAAGT TTCATGATTT TTATTT---- ---
           CTAGAGCTCT AGAAGCTCCA GCTCCAGC-- ---------- ---
           GAAGGCTACT AA-------- ---------- ---------- ---
           GAAGGATACT AA-------- ---------- ---------- ---
           CCAGGCTACG AAAATTAATT AGACTTGTTC C--------- ---
           GGCAGCGACT AG-------- ---------- ---------- ---
           CCA------- ---------- ---------- ---------- ---
