# Supplementary material for: A draft of the genome and four transcriptomes of a medicinal and pesticidal angiosperm Azadirachta indica
Source: BMC Genomics. 2012 Sep 9;13:464. doi: 10.1186/1471-2164-13-464 (PMC3507787; doi:10.1186/1471-2164-13-464)
Supplement: Additional file 6 — Phylogenetic file generated using rbcL gene of Meliaceae family members. [file 1471-2164-13-464-S6.phy]

    70   1452
43Melia_du ---------- --------AC TAAAGCAAGT GTTGGATTCG AAGCAGGTGT 
44Melia_SH ---TCACCAC AAACAGAGAC TAAAGCAAGT GTTGGATTCA AAGCCGGTGT 
41Melia_az ---------- ---------- ---------- -----ATTCA AAGCCGGTGT 
12gi|11967 ATGTCACCAC AAACAGAAAC TAAAGCAAGT GTTGGATTCA AAGCCGGTGT 
48Owenia_v ---------- ---------- ---------- -----ATTCA AAGCCGGGGT 
15Capuroni ---------- ---------- -----CAAGT GTTGGATTCA AAGCCGGTGT 
39Lovoa_sw ---------- ---------- ---------- -----ATTCA AAGCCGGTGT 
16Carapa_g ---------- ---------- ---------- -----ATTCA AAGCCGGTGT 
17Carapa_p ---------- ---------- ---------- ---------- ---------- 
71Xylocarp ---------- ---------- ---------- -----ATTCA AAGCCGGTGT 
58Swieteni ---------- ---------- ---------- GTTGGATTCA AAGCCGGTGT 
70Xylocarp ---------- ---------- ---------- ---------- ---------- 
36Khaya_ny ---------- ---------- ---------- GTTGGATTCA AAGCCGGTGT 
35Khaya_an ATGTCACCAC AAACAGAGAC TAAAGCAAGT GTTGGATTCA AAGCCGGTGT 
22Cipadess ---------- ---------- TAAAGCAAGT GTTGGATTCA AAGCCGGTGT 
47Nymania_ ---------- ---------- TAAAGCAAGT GTTGGATTCA AAGCCGGTGT 
56Schmarda ---------- ---------- TAAAGCAAGT GTTGGATTCA AAGCCGGTGT 
57Swieteni ---------- ---------- TAAAGCAAGT GTTGGATTCA AAGCCGGTGT 
63Trichili ---------- ---------- TAAAGCAAGT GTTGGATTCA AAGCCGGTGT 
18Cedrela_ ATGTCACCAC AAACAGAGAC TAAAGCGAGT GTTGGATTCA AAGCCGGTGT 
60Toona_si ---------- ---------- ---------- GTTGGATTCA AAGCCGGTGT 
61Toona_Ch ---------- ---------- ---------- -----ATTCA AAGCCGGTGT 
21Chukrasi ---------- ---------- ---------- -----ATTCA AAGCCGGTGT 
68Vavaea_a ---------- ---------- ---------- -----ATTCA AAGCCGGTGT 
1Aglaia_el ---------- ---------- ---------- -----ATTCA AAGCCGGTGT 
7Aglaia_SH ---------- ---------- ---------- ---------- ---------- 
5Aglaia_Sa ---------- ---------- ---------- -----ATTCA AAGCCGGTGT 
6Aglaia_Sa ---------- ---------- ---------- -----ATTCA AAGCCGGTGT 
2Aglaia_el ---------- ---------- ---------- -----ATTCA AAGCCGGTGT 
8Aphanamix ---------- ---------- ---------- -----ATTCA AAGCCGGTGT 
3Aglaia_fo ---------- ---------- ---------- GTTGGATTCA AAGCCGGTGT 
4Aglaia_od ---------- ---------- ---------- GTTGGATTCA AAGCCGGTGT 
9Aphanamix ---------- ---------- ---------- ---------- ---------- 
13Cabralea ---------- ---------- ---------- ---------- ---------- 
23Dysoxylu ---------- ---------- ---------- GTTGGATTCA AAGCCGGTGT 
37Lansium_ ---------- ---------- ---------- -----ATTCA AAGCCGGTGT 
53Reinward ---------- ---------- ---------- -----ATTCA AAGCCGGTGT 
26Dysoxylu ---------- ---------- ---------- -----ATTCA AAGCCGGTGT 
32Guarea_s ---------- ---------- ---------- ---------- ---------- 
54Ruagea_p ---------- ---------- ---------- -----ATTCA AAGCCGGTGT 
24Dysoxylu ---------- ---------- ---------- -----ATTCA AAGCCGGTGT 
27Dysoxylu ---------- ---------- ---------- ---------- ---------- 
19Chisoche ---------- ---------- ---------- -----ATTCA AAGCCGGTGT 
29Guarea_c ---------- ---------- ---------- ---------- ---------- 
31Guarea_g ---------- ---------- ---------- ---------- ---------- 
59Synoum_g ---------- ---------- ---------- -----ATTCA AAGCCGGTGT 
20Chisoche ---------- ---------- ---------- ---------- ---------- 
25Dysoxylu ---------- ---------- ---------- ---------- ---------- 
30Guarea_g ---------- ---------- ------AAGT GTTGGATTCA AAGCCGGTGT 
33Heckeldo ATGTCACCAC AAACAGAAAC TAAAGCAAGT GTGGGATTCA AAGCCGGTGT 
50Pseudoca ---------- ---------- ---------- -----ATTCA AAGCCGGTGT 
34Humberti ---------- ---------- ---------- ---------- ---------- 
67Turraea_ ---------- ---------- ---------- -----ATTCA AAGCCGGTGT 
14Calodeca ---------- ---------- ---------- -----ATTCA AAGCCGGTGT 
46Naregami ---------- ---------- ---------- -----ATTCA AAGCCGGTGT 
40Malleast ---------- ---------- ---------- ---------- ---------- 
45Munronia ---------- ---------- ---------- -----ATTCA AAGCCGGTGT 
38Lepidotr ---------- ---------- ---------- -----ATTCA AAGCCGGTGT 
49Pseudobe ---------- ---------- ---------- -----ATTCA AAGCCGGTGT 
42Meliacea -TGTCACCAC AAACAGAAAC TAAAGCAAGT GTTGGATTCA AAGCCGGTGT 
51Pseudocl ---------- ---------- ---------- -----ATTCA AAGCCGGTGT 
62Trichili ---------- ---------- ---------- ---------- ---------- 
65Trichili ---------- ---------- ---------- ---------- ---------- 
69Walsura_ ATGTCACCAC AAACAGAGAC TAAAGCAAGT GTTGGATTCA AAGCCGGTGT 
28Ekebergi ----CACCAC AAACAGAAAC TAAAGCAAGT GTTGGATTTA AAGCCGGTGT 
52Quivisia ---------- ---------- ---------- -----ATTTA AAGCCGGTGT 
55Sandoric ---------- ---------- ---------- -----ATTCA AAGCCGGTGT 
72Citrus_s ATGTCACCAC AAACAGAGAC TAAAGCGAGT GTTGGATTCA AGGCCGGTGT 
64Trichili ---------- ---------- ---------- ---------- ---------- 
66Trichili ---------- ---------- ---------- ---------- ---------- 

           TAAAGTTCAT AAATTGACTT ATTATACTCC TGAGTATCCA ACCAAAGATA 
           TAAAGATTAT AAATTGACTT ATTATACTCC TGAGTATCCA ACCAAAGATA 
           TAAAGATTAT AAATTGACTT ATTATACTCC TGAGTATCCA ACCAAAGATA 
           TAAAGATTAT AAATTGACTT ATTATACTCC TGACTATGTA ACCAAAGATA 
           TAAAGATTAT AAATTGACTT ATTATACTCC TGACTATGTA ACCAAAGATA 
           TAAAGATTAT AAATTGACTT ATTATACTCC TGACTATGTA ACCAAAGATA 
           TAAAGATTAT AAATTGACTT ATTATACTCC TGACTATGTA ACCAAAGATA 
           TAAAGATTAT AAATTGACTT ATTATACTCC TGACTATGTA ACCAAAGATA 
           ---------- ---------- -----ACTCC TGACTATGTA ACCAAAGATA 
           TAAAGATTAT AAATTGACTT ATTATACTCC TGACTATGTA ACCAAAGATA 
           TAAAGATTAT AAATTGACTT ATTATACTCC TGACTATGTA ACCAAAGATA 
           ---------- AAATTGACTT ATTATACTCC TGAATACGAA ACTAAAGATA 
           TAAAGATTAT AAATTGACTT ATTATACGCC TGACTATGTA ACCAAAGATA 
           TAAAGATTAT AAATTGACTT ATTATACGCC AGACTATGTA ACCAAAGATA 
           TAAAGATTAT AAATTGACTT ATTATACTCC TGACTATGTA ACCAAAGATA 
           TAAAGATTAT AAATTGACTT ATTATACTCC TGACTATGTA ACCAAAGATA 
           TAAAGATTAT AAATTGACTT ATTATACTCC TGACTATGTA ACCAAAGATA 
           TAAAGATTAT AAATTGACTT ATTATACTCC TGACTATGTA ACCAAAGATA 
           TAAAGATTAT AAATTGACTT ATTATACTCC TGACTATGTA ACCAAAGATA 
           TAAAGATTAT AAATTGACTT ATTATACTCC TGACTATGTA ACCAAAGATA 
           TAAAGATTAT AAATTGACTT ATTATACTCC TGACTATGTA ACCAAAGATA 
           TAAAGATTAT AAATTGACTT ATTATACTCC TGACTATGTA ACCAAAGATA 
           TAAAGATTAT AAATTGACTT ATTATACTCC TGACTATGCA ACCAAAGATA 
           TAAAGATTAT AAATTGACTT ATTATACTCC TCAATATGTA ACCAAAGATA 
           TAAAGATTAT AAATTGACTT ATTATACTCC TGACTATGTA ACCAAAGATA 
           ----GATTAT AAATTGACTT ATTATACTCC TGACTATGTA ACCAAAGATA 
           TAAAGATTAT AAATTGACTT ATTATACTCC TGACTATGTA ACCAAAGATA 
           TAAAGATTAT AAATTGACTT ATTATACTCC TGACTATGTA ACCAAAGATA 
           TAAAGATTAT AAATTGACTT ATTATACTCC TGACTATGTA ACCAAAGATA 
           TAAAGATTAT AAATTGACTT ATTATACTCC TGAATATGTA ACCAAAGATA 
           TAAAGATTAT AAATTGACTT ATTATACTCC TGACTATGTA ACCAAAGATA 
           TAAAGATTAT AAATTGACTT ATTATACTCC TGACTATGTA ACCAAAGATA 
           -----ATTAT AAATTGACTT ATTATACTCC TGACTATGTA ACCAAAGATA 
           ---------- --ATTGACTT ATTATACTCC TGACTATGTA ACCAAAGATA 
           TAAAGATTAT AAATTGACTT ATTATACTCC TGACTATGTA ACCAAAGATA 
           TAAAGATTAT AAATTGACTT ATTATACTCC TGACTATGTA ACCAAAGATA 
           TAAAGATTAT AAATTGACTT ATTATACTCC TGACTATGTA ACCAAAGATA 
           TAAAGATTAT AAATTGACTT ATTATACTCC TGACTATGTA ACTAAAGATA 
           ---------- ---------- -----ACTCC TGACTATGTA ACCAAAGATA 
           TAAAGATTAT AAATTGACTT ATTATACTCC TGACTATGTA ACCAAAGATA 
           TAAAGATTAT AAATTGACTT ATTATACTCC TGACTATGTA ACCAAAGATA 
           ---------- ---------- ---------- ---------- ---------- 
           TAAAGATTAT AAATTGACTT ATTATACTCC TGACTATGTA ACCAAAGATA 
           ---------- ---------- -----ACTCC TGACTATGTA ACCAAAGATA 
           ---------- ---------- -----ACTCC TGACTATGTA ACCAAAGATA 
           TAAAGATTAT AAATTGACTT ATTATACTCC TGACTATGTA ACCAAAGATA 
           ---------- ---------- ---------- ---------- ---------- 
           ----GATTAT AAATTGACTT ATTATACTCC TGAATATGTA ACCAAAGATA 
           TAAAGATTAT AAATTGACTT ATTATACTCC TGACTATGTA ACCAAAGATA 
           TAAAGATTAT AAATTGACTT ATTATACTCC TGACTATGTA ACCAAAGATA 
           TAAAGATTAT AAATTGACTT ATTATACTCC TGACTATGTA ACCAAAGATA 
           ---------- --ATTGACTT ATTATACTCC TGACTATGTA ACCAAAGATA 
           TAAAGATTAT AAATTGACTT ATTATACTCC TGACTATGTA ACCAAAGATA 
           TAAAGATTAT AAATTGACTT ATTATACTCC TGACTATGTA ACCAAAGATA 
           TAAAGATTAT AAATTGACTT ATTATACTCC TGATTATGTA ACCAAAGATA 
           ---------- -------CTT ATTATACTCC TGACTATGTA ACCAAAGATA 
           TAAAGATTAT AAATTGACTT ATTATACTCC TGACTATGTA ACCAAAGATA 
           TAAAGATTAT AAATTGACTT ATTATACTCC TGACTATGTA ACCAAAGATA 
           TAAAGATTAT AAATTGACTT ATTATACTCC TGACTATGTA ACCAAAGATA 
           TAAAGATTAT AAATTGACTT ATTATACTCC TGACTATGTA ACCAAAGATA 
           TAAAGATTAT AAATTGACTT ATTATACTCC TGACTATGTA ACCAAAGATA 
           ---------- ---------- -----ACTCC TGACTATGTA ACCAAAGATA 
           ---------- ---------- -----ACTCC TGAATATGTA ACCAAAGATA 
           TAAAGATTAT AAATTGACTT ATTATACTCC TGACTATGTA ACCAAAGATA 
           TAAAGATTAT AAATTGACTT ATTATACTCC TGACTATGTA ACCAAAGATA 
           TAAAGATTAT AAATTGACTT ATTATACTCC TGACTATGTA ACCAAAGATA 
           TAAAGATTAT AAATTGACTT ATTATACTCC TGAATATGTA ACCAAAGATA 
           TAAAGATTAT AAATTGACTT ATTATACTCC TGACTATGTA ACCAAAGATA 
           ---------- ---------- -----ACTCC TGACTATCAA ACCAAGGATA 
           ---------- ---------- -----ACTCC TGAATATAAA ACCTTAGATA 

           CTGATATCTT GGCAGCATTC CGAGTAACTC CTCAACCCGG AGTTCCGCCC 
           CTGATATCTT GGCAGCATTC CGAGTAACTC CTCAACCCGG AGTTCCGCCC 
           CTGATATCTT GGCAGCATTC CGAGTAACTC CTCAACCCGG AGTTCCGCCC 
           CTGATATCTT GGCAGCATTC CGAGTAACTC CTCAACCAGG AGTTCCGCCC 
           CTGATATATT GGCAGCATTC CGAGTAACTC CTCAACCCGG AGTTCCGCCC 
           CTGATATCTT GGCAGCATTC CGAGTAACTC CTCAACCCGG AGTTCCGCCC 
           CTGATATCTT GGCAGCATTC CGAGTAACTC CTCAACCCGG AGTTCCGCCC 
           CTGATATCTT GGCAGCATTC CGAGTAACTC CTCAACCCGG AGTTCCGCCC 
           CTGATATCTT GGCAGCATTC CGAGTAACTC CTCAACCCGG AGTTCCGCCC 
           CTGATATCTT GTCAGCATTC CGAGTAACTC CTCAACCCGG AGTTCCGCCC 
           CTGATATCTT GGCAGCATTC CGAGTAACTC CTCAACCCGG AGTTCCGCCC 
           CTGATATCTT GGCAGCATTC CGAGTAACTC CTCAACCCGG AGTTCCGCCC 
           CTGATATCTT GGCAGCATTC CGAGTAACTC CTCAACCCGG AGTTCCGCCC 
           CTGATATCTT GGCAGCATTC CGAGTAACTC CTCAACCCGG AGTTCCGCCC 
           CTGATATCTT GGCAGCATTC CGAGTAACTC CTCAACCCGG AGTTCCGCCC 
           CTGATATCTT GGCAGCATTC CGAGTAACTC CTCAACCCGG AGTTCCGCCC 
           CTGATATCTT GGCAGCATTC CGAGTAACTC CTCAACCCGG AGTTCCGCCC 
           CTGATATCTT GGCAGCATTC CGAGTAACTC CTCAACCCGG AGTTCCGCCC 
           CTGATATCTT GGCAGCATTC CGAGTAACTC CTCAACCCGG AGTTCCGCCC 
           CTGATATCTT GGCAGCATTC CGAGTAACTC CTCAACCCGG AGTTCCGCCC 
           CTGATATCTT GGCAGCATTC CGAGTAACTC CTCAACCCGG AGTCCCGCCC 
           CTGATATCTT GGCAGCATTC CGAGTAACTC CTCAACCCGG AGTTCCGCCC 
           CTGATATCTT GGCAGCATTC CGAGTAACTC CTCAACCCGG AGTTCCGCCC 
           CTGATATCTT GGCAGCATTC CGAGTAACTC CTCAACCCGG AGTTCCGCCC 
           CTGATATCTT GGCAGCATTC CGAGTAACTC CTCAACCCGG AGTTCCGCCC 
           CTGATATCTT GGCAGCATTC CGAGTAACTC CTCAACCCGG AGTTCCGCCC 
           CTGATATCTT GGCAGCATTC CGAGTAACTC CTCAACCCGG AGTTCCGCCC 
           CTGATATCTT GGCAGCATTC CGAGTAACTC CTCAACCCGG AGTTCCGCCC 
           CTGATATCTT GGCAGCATTC CGAGTAACTC CTCAACCCGG AGTTCCGCCC 
           CTGATATCTT GGCAGCATTC CGAGTAACTC CTCAACCCGG AGTTCCGCCC 
           CTGATATCTT GGCAGCATTC CGAGTAACTC CTCAACCCGG AGTTCCGCCC 
           CTGATATCTT GGCAGCATTC CGAGTAACTC CTCAACCCGG AGTTCCGCCC 
           CTGATATCTT GGCAGCATTC CGAGTAACTC CTCAACCCGG AGTTCCGCCC 
           CTGATATCTT GGCAGCATTC CGAGTAACTC CTCAACCCGG AGTTCCGCCC 
           CTGATATCTT GGCAGCATTC CGAGTAACTC CTCAACCCGG AGTTCCGCCC 
           CTGATATCTT GGCAGCATTC CGAGTAACTC CTCAACCCGG AGTTCCGCCC 
           CTGATATCTT GGCAGCATTC CGAGTAACTC CTCAACCCGG AGTTCCGCCC 
           CTGATATCTT GGCAGCATTC CGAGTAACTC CTCAACCCGG AGTTCCGCCC 
           CTGATATCTT GGCAGCATTC CGAGTAACTC CTCAACCCGG AGTTCCGCCC 
           CTGATATCTT GGCAGCATTC CGAGTAACTC CTCAACCCGG AGTTCCGCCC 
           CTGATATCTT GGCAGCATTC CGAGTAACTC CTCAACCCGG AGTTCCGCCC 
           ---------- ----GCATTC CGAGTAACTC CTCAACCCGG AGTTCCGCCC 
           CTGATATCTT GGCAGCATTC CGAGTAACTC CTCAACCCGG AGTTCCGCCC 
           CTGATATCTT GGCAGCATTC CGAGTAACTC CTCAACCCGG AGTTCCGCCC 
           CTGATATCTT GGCAGCATTC CGAGTAACTC CTCAACCCGG AGTTCCGCCC 
           CTGATATCTT GGCAGCATTC CGAGTAACTC CTCAACCCGG AGTTCCGCCC 
           ---------- ---------- ---------- ---------- ---------- 
           CNGATATCTT GGCAGCATTC CGAGTAACTC CTCAACCCGG AGTTCCGCCC 
           CTGATATCTT GGCAGCATTC CGAGTAACTC CTCAACCCGG AGTTCCGCCC 
           CTGATATCTT GGCAGCATTC CGAGTAACTC CTCAACCCGG AGTTCCGCCC 
           CTGATATCTT GGCAGCATTC CGAGTAACTC CTCAACCCGG AGTTCCGCCC 
           CTGATATCTT GGCAGCATTC CGAGTAACTC CTCAACCCGG AGTTCCGCCC 
           CTGATATCTT GGCAGCATTC CGAGTAACTC CTCAACCCGG AGTTCCGCCC 
           CTGATATCTT GGCAGCATTC CGAGTAACTC CTCAACCCGG AGTTCCGCCC 
           CTGATATCTT GGCAGCATTC CGAGTAACTC CTCAACCCGG AGTTCCGCCC 
           CTGATATCTT GGCAGCATTC CGAGTAACTC CTCAACCCGG AGTTCCGCCC 
           CTGATATCTT GGCAGCATTC CGAGTAACTC CTCAACCCGG AGTTCCGCCC 
           CTGATATCTT GGCAGCATTC CGAGTAACTC CGCAACCCGG AGTTCCGCCC 
           CTGATATCTT GGCAGCATTC CGAGTAACTC CTCAACCCGG AGTTCCGCCC 
           CTGATATCTT GGCAGCATTC CGAGTAACTC CTCAACCCGG AGTTCCGCCC 
           CTGATATCTT GGCAGCATTC CGAGTAACTC CTCAACCCGG AGTTCCGCCC 
           CTGATATCTT GGCAGCATTC CGAGTAACTC CTCAACCCGG AGTTCCGCCC 
           CTGATATCTT GGCAGCATTC CGAGTAACTC CTCAACCCGG AGTTCCGCCC 
           CTGATATCTT GGCAGCATTC CGAGTAACTC CTCAACCCGG AGTTCCTCCC 
           CTGATATCTT GGCAGCATTC CGAGTAACTC CTCAACCCGG AGTTCCGCCC 
           CTGATATCTT GGCAGCATTC CGAGTAACTC CTCAACCCGG AGTTCCGCCC 
           CTGATATCTT AGCAGCATTC CGAGTAACTC CTCAACCCGG AGTTCCGCCC 
           CTGATATCTT GGCAGCATTC CGAGTAACTC CTCAGCCCGG AGTTCCACCC 
           CTGATATCTT GGCAGCATTC CGAGTAACTC CTCAACCTGG AGTTCCGCCC 
           CTGATATCTT GGCAGCATTC CGAGTAACTC CTCAACCCGG AGTTCCACCT 

           GAGGAAGCAG GGGCTGCGGT AGCTGCGGAA TCTTCTACTG GTACATGGAC 
           GAGGAAGCAG GGGCTGCGGT AGCTGCGGAA TCTTCTACTG GTACATGGAC 
           GAGGAAGCAG GGGCTGCGGT AGCTGCGGAA TCTTCTACTG GTACATGGAC 
           GAGGAAGCAG GGGCTGCGGT AGCTGCGGAA TCTTCTACTG GTACATGGAC 
           GAGGAAGCAG GGGCTGCGGT AGCTGCGGAA TCTTCTACTG GTACATGGAC 
           GAAGAAGCAG GGGCTGCGGT AGCTGCGGAA TCTTCTACTG GTACATGGAC 
           GAGGAAGCAG GGGCTGCGGT AGCTGCGGAA TCTTCTACTG GTACATGGAC 
           GAGGAAGCAG GGGCTGCGGT AGCTGCGGAA TCTTCTACTG GTACATGGAC 
           GAGGAAGCAG GGGCTGCGGT AGCTGCGGAA TCTTCTACTG GTACATGGAC 
           GAGGAAGCAG GGGCTGCGGT AGCTGCGGAA TCTTCTACTG GTACATGGAC 
           GAGGAAGCAG GGGCTGCGGT AGCTGCGGAA TCTTCTACTG GTACATGGAC 
           GAGGAAGCAG GGGCTGCGGT AGCTGCGGAA TCTTCTACTG GTACATGGAC 
           GAGGAAGCAG GGGCTGCGGT AGCTGCGGAA TCTTCTACTG GTACATGGAC 
           GAGGAAGCAG GGGCTGCGGT AGCTGCGGAA TCTTCTACTG GTACATGGAC 
           GAGGAAGCAG GGGCTGCGGT AGCTGCGGAA TCTTCTACTG GTACATGGAC 
           GAGGAAGCAG GGGCTGCGGT AGCTGCGGAA TCTTCTACTG GTACATGGAC 
           GAGGAAGCAG GGGCTGCGGT AGCTGCGGAA TCTTCTACTG GTACATGGAC 
           GAGGAAGCAG GGGCTGCGGT AGCTGCGGAA TCTTCTACTG GTACATGGAC 
           GAGGAAGCAG GGGCTGCGGT AGCTGCGGAA TCTTCTACTG GTACATGGAC 
           GAGGAAGCAG GGGCTGCGGT AGCTGCGGAA TCTTCTACTG GTACATGGAC 
           GAGGAAGCAG GGGCTGCGGT AGCTGCGGAA TCTTCTACTG GTACATGGAC 
           GAGGAAGCAG GGGCTGCGGT AGCTGCGGAA TCTTCTACTG GTACATGGAC 
           GAGGAAGCAG GGGCTGCGGT AGCTGCGGAA TCTTCTACTG GTACATGGAC 
           GAGGAAGCAG GAGCTGCGGT AGCTGCGGAA TCTTCTACTG GTACATGGAC 
           GAGGAAGCAG GAGCTGCGGT AGCTGCGGAA TCTTCTACTG GTACATGGAC 
           GAGGAAGCAG GAGCTGCGGT AGCTGCGGAA TCTTCTACTG GTACATGGAC 
           GAGGAAGCAG GAGCTGCGGT AGCTGCGGAA TCTTCTACTG GTACATGGAC 
           GAGGAAGCAG GAGCTGCGGT AGCTGCGGAA TCTTCTACTG GTACATGGAC 
           GAGGAAGCAG GAGCTGCGGT AGCTGCGGAA TCTTCTACTG GTACATGGAC 
           GAGGAAGCAG GAGCTGCGGT AGCTGCGGAA TCTTCTACTG GTACATGGAC 
           GAGGAAGCAG GAGCTGCGGT AGCTGCGGAA TCTTCTACTG GTACATGGAC 
           GAGGAAGCAG GAGCTGCGGT AGCTGCGGAA TCCTCTACTG GTACATGGAC 
           GAGGAAGCAG GAGCTGCGGT AGCTGCGGAA TCTTCTACTG GTACATGGAC 
           GAGGAAGCAG GAGCTGCGGT AGCTGCGGAA TCTTCTACTG GTACATGGAC 
           GAGGAAGCAG GAGCTGCGGT AGCTGCGGAA TCTTCTACTG GTACATGGAC 
           GAGGAAGCAG GAGCTGCGGT AGCTGCGGAA TCTTCTACTG GTACATGGAC 
           GAGGAAGCAG GAGCTGCGGT AGCTGCGGAA TCTTCTACTG GTACATGGAC 
           GAGGAAGCAG GAGCTGCGGT AGCTGCGGAA TCTTCTACTG GTACATGGAC 
           GAGGAAGCAG GAGCTGCGGT AGCTGCGGAA TCTTCTACTG GTACATGGAC 
           GAGGAAGCAG GAGCTGCGGT AGCTGCGGAA TCTTCTACTG GTACATGGAC 
           GAGGAAGCAG GAGCTGCGGT AGCTGCGGAA TCTTCTACTG GTACATGGAC 
           GAGGAAGCAG GAGCTGCGGT AGCTGCGGAA TCTTCTACTG GTACATGGAC 
           GAGGAAGCAG GAGCTGCGGT AGCTGCGGAA TCTTCTACTG GTACATGGAC 
           GAGGAAGCAG GAGCTGCGGT AGCTGCGGAA TCTTCTACTG GTACATGGAC 
           GAGGAAGCAG GAGCTGCGGT AGCTGCGGAA TCTTCTACTG GTACATGGAC 
           GAGGAAGCAG GAGCTGCGGT AGCTGCGGAA TCTTCTACTG GTACATGGAC 
           -AGGAAGCAG GAGCTGCGGT AGCTGCGGAA TCTTCTACTG GTACATGGAC 
           GAGGAAGCAG GAGCTGCGGT AGCTGCGGAA TCTTCTACTG GTACATGGAC 
           GAGGAAGCAG GAGCTGCGGT AGCTGCGGAA TCTTCTACTG GTACATGGAC 
           GAGGAAGCAG GAGCTGCGGT AGCTGCGGAA TCTTCTACTG GTACATGGAC 
           GAGGAAGCAG GAGCTGCGGT AGCTGCGGAA TCTTCTACTG GTACATGGAC 
           GAGGAAGCAG GAGCTGCGGT AGCTGCGGAA TCTTCTACTG GTACATGGAC 
           GAGGAAGCAG GAGCTGCGGT AGCTGCGGAA TCTTCTACTG GTACATGGAC 
           GAGGAAGCAG GAGCTGCGGT AGCTGCGGAA TCTTCTACTG GTACATGGAC 
           GAGGAAGCAG GAGCTGCGGT AGCTGCGGAA TCTTCTACTG GTACATGGAC 
           GAGGAAGCAG GAGCTGCGGT AGCTGCGGAA TCTTCTACGG GTACATGGAC 
           GAGGAAGCAG GAGCTGCGGT AGCTGCGGAA TCTTCTACTG GTACATGGAC 
           GAGGAAGCAG GAGCTGCGGT AGCTGCGGAA TCTTCTACGG GTACATGGAC 
           GAGGAAGCAG GAGCTGCGGT AGCTGCGGAA TCTTCTACTG GTACATGGAC 
           GAGGAAGCAG GAGCTGCGGT AGCTGCGGAA TCTTCTACTG GTACATGGAC 
           GAGGAAGCAG GAGCTGCGGT AGCTGCGGAA TCTTCTACTG GTACATGGAC 
           GAGGAAGCAG GAGCTGCGGT AGCTGCGGAA TCTTCTACTG GTACATGGAC 
           GAGGAAGCAG GAGCTGCGGT AGCTGCGGAA TCTTCTACTG GTACATGGAC 
           GAGGAAGCAG GGGCTGCGGT AGCTGCGGAA TCTTCTACTG GTACATGGAC 
           GAGGAAGCAG GGGCTGCGGT AGCTGCGGAA TCTTCTACTG GTACATGGAC 
           GAGGAAGCAG GGGCTGCGGT AGCTGCGGAA TCTTCTACTG GTACATGGAC 
           GAGGAAGCAG GGGCTGCGGT AGCTGCGGAA TCTTCTACTG GTACATGGAC 
           GAGGAAGCGG GGGCTGCGGT AGCTGCGGAA TCTTCTACTG GTACCTGGAC 
           GAAGAAGCAG GTGCCGCAGT AGCTGCTGAA TCTTCTACTG GTACATGGAC 
           GAAGAAGCAG GGGCCGCGGT AGCTGCCGAA TCTTCTACTG GTACATGGAC 

           AACCGTGTGG ACCGATGGGC TTACTAGCCT TGATCGTTAC AAAGGACGAT 
           AACCGTGTGG ACCGATGGGC TTACTAGCCT TGATCGTTAC AAAGGACGAT 
           AACCGTGTGG ACCGATGGGC TTACTAGCCT TGATCGTTAC AAAGGACGAT 
           AACTGTGTGG ACCGATGGGC TTACTAGCCT TGATCGTTAC AAAGGACGAT 
           AACTGTGTGG ACCGATGGGC TTACTAGCCT TGATCGTTAC AAAGGACGAT 
           AACTGTGTGG ACCGATGGGC TTACTAGCCT TGATCGTTAC AAAGGACGAT 
           AACTGTGTGG ACCGATGGGC TTACTAGCCT TGATCGTTAC AAAGGACGAT 
           AACTGTGTGG ACCGATGGGC TTACTAGCCT TGATCGTTAC AAAGGACGAT 
           AACTGTGTGG ACCGATGGGC TTACTAGCCT TGATCGTTAC AAAGGACGAT 
           AACTGTGTGG ACCGATGGGC TTACTAGCCT TGATCGTTAC AAAGGACGAT 
           AACTGTGTGG ACCGATGGGC TTACTAGCCT TGATCGTTAC AAAGGACGAT 
           AACTGTGTGG ACCGATGGGC TTACTAGCCT TGATCGTTAC AAAGGACGAT 
           AACTGTGTGG ACCGATGGGC TTACTAGCCT TGATCGTTAC AAAGGACGAT 
           AACTGTGTGG ACCGATGGGC TTACTAGCCT TGATCGTTAC AAAGGACGAT 
           AACTGTGTGG ACCGATGGGC TTACTAGCCT TGATCGTTAC AAAGGACGAT 
           AACTGTGTGG ACCGATGGGC TTACTAGCCT TGATCGTTAC AAAGGACGAT 
           AACTGTGTGG ACCGATGGGC TTACTAGCCT TGATCGTTAC AAAGGACGAT 
           AACTGTGTGG ACCGATGGGC TTACTAGCCT TGATCGTTAC AAAGGACGAT 
           AACTGTGTGG ACCGATGGGC TTACTAGCCT TGATCGTTAC AAAGGACGAT 
           AACTGTGTGG ACCGATGGGC TTACTAGCCT TGATCGTTAC AAAGGACGAT 
           AACTGTGTGG ACCGATGGGC TTACTAGCCT TGATCGTTAC AAAGGACGAT 
           AACTGTGTGG ACCGATGGGC TTACTAGCCT TGATCGTTAC AAAGGACGAT 
           AACTGTGTGG ACCGATGGGC TTACTAGCCT TGATCGTTAC AAAGGACGAT 
           AACTGTGTGG ACCGATGGGC TTACTAGCCT TGATCGTTAC AAAGGACGAT 
           AACTGTGTGG ACCGATGGGC TTACTAGCCT TGATCGTTAC AAAGGACGAT 
           AACTGTGTGG ACCGATGGGC TTACTAGCCT TGATCGTTAC AAAGGACGAT 
           AACTGTGTGG ACCGATGGGC TTACTAGCCT TGATCGTTAC AAAGGACGAT 
           AACTGTGTGG ACCGATGGGC TTACTAGCCT TGATCGTTAC AAAGGACGAT 
           AACTGTGTGG ACCGATGGGC TTACTAGCCT TGATCGTTAC AAAGGGCGAT 
           AACTGTGTGG ACCGATGGGC TTACTAGCCT TGATCGTTAC AAAGGACGAT 
           AACTGTGTGG ACCGATGGGC TTACTAGCCT TGATCGTTAC AAAGGACGAT 
           AACTGTGTGG ACCGATGGGC TTACTAGCCT TGATCGTTAC AAAGGACGAT 
           AACTGTGTGG ACCGATGGGC TTACTAGCCT TGATCGTTAC AAAGGACGAT 
           AACTGTGTGG ACCGATGGGC TTACTAGCCT TGATCGTTAC AAAGGACGAT 
           AACTGTGTGG ACCGATGGGC TTACTAGCCT TGATCGTTAC AAAGGACGAT 
           AACTGTGTGG ACCGATGGGC TTACTAGTCT TGATCGTTAC AAAGGACGAT 
           AACTGTGTGG ACCGATGGGC TTACTAGCCT TGATCGTTAC AAAGGACGAT 
           AACTGTGTGG ACCGATGGGC TTACTAGCCT TGATCGTTAC AAAGGACGAT 
           AACTGTGTGG ACCGATGGGC TTACTAGCCT TGATCGTTAC AAAGGACGAT 
           AACTGTGTGG ACCGATGGGC TTACTAGCCT TGATCGTTAC AAAGGACGAT 
           AACTGTGTGG ACCGATGGGC TTACTAGCCT TGATCGTTAC AAAGGACGAT 
           AACTGTGTGG ACCGATGGGC TTACTAGCCT TGATCGTTAC AAAGGACGAT 
           AACTGTGTGG ACCGATGGGC TTACTAGCCT TGATCGTTAC AAAGGACGAT 
           AACTGTGTGG ACCGATGGGC TTACTAGCCT TGATCGTTAC AAAGGACGAT 
           AACTGTGTGG ACCGATGGGC TTACTAGCCT TGATCGTTAC AAAGGACGAT 
           AACTGTGTGG ACCGATGGGC TTACTAGCCT TGATCGTTAC AAAGGACGAT 
           AACTGTGTGG ACCGATGGGC TTACTAGCCT TGATCGTTAC AAAGGACGAT 
           AACTGTGTGG ACCGATGGGC TTACTAGCCT TGATCGTTAC AAAGGACGAT 
           AACTGTGTGG ACCGATGGGC TTACTAGCCT TGATCGTTAC AAAGGACGAT 
           AACTGTGTGG ACCGATGGGC TTACCAGCCT TGATCGTTAC AAAGGACGAT 
           AACTGTGTGG ACCGATGGGC TTACTAGCCT TGATCGTTAC AAAGGACGAT 
           AACTGTGTGG ACCGATGGGC TTACTAGCCT TGATCGTTAC AAAGGACGAT 
           AACTGTGTGG ACCGATGGGC TTACTAGCCT TGATCGTTAC AAAGGACGAT 
           AACTGTGTGG ACCGATGGGC TTACTAGCCT TGATCGTTAC AAAGGACGAT 
           AACTGTGTGG ACCGATGGGC TTACTAGCCT TGATCGTTAC AAAGGACGAT 
           AACTGTGTGG ACCGATGGGC TTACTAGCCT TGATCGTTAC AAAGGACGAT 
           AACTGTGTGG ACCGATGGGC TTACTAGCCT TGATCGTTAC AAAGGACGAT 
           AACTGTGTGG ACCGATGGGC TTACTAGCCT TGATCGTTAC AAAGGACGAT 
           AACTGTGTGG ACCGATGGGC TTACTAGCCT TGATCGTTAC AAAGGACGAT 
           AACTGTGTGG ACCGATGGGC TTACTAGCCT TGATCGTTAC AAAGGACGAT 
           AACTGTGTGG ACCGATGGGC TTACTAGCCT TGATCGTTAC AAAGGACGAT 
           AACTGTGTGG ACCGATGGGC TTACTAGCCT TGATCGTTAC AAAGGACGAT 
           AACTGTGTGG ACCGATGGGC TTACTAGCCT TGATCGTTAC AAAGGACGAT 
           AACTGTGTGG ACCGATGGGC TTACTAGCCT TGATCGTTAC AAAGGACGAT 
           AACTGTATGG ACCGATGGGC TTACTAGCCT TGATCGTTAC AAAGGACGAT 
           AACTGTATGG ACCGATGGGC TTACTAGCCT TGATCGTTAC AAAGGACGAT 
           AACTGTGTGG ACCGATGGGC TTACTAGCCT TGATCGTTAC AAAGGACGAT 
           AGCTGTGTGG ACCGATGGGC TTACCAGCCT TGATCGTTAC AAAGGGCGAT 
           AACTGTGTGG ACCGACGGGC TTACCAGCCT TGATCGTTAC AAAGGACGAT 
           AACTGTGTGG ACCGATGGAC TTACTAGCCT TGATCGTTAC AAAGGGCGAT 

           GCTACAACAT TGAGCCCGTT GCTGGAGAAG AAAATCAATA TATATGTTAT 
           GCTACAACAT TGAGCCCGTT GCTGGAGAAG AAAATCAATA TATATGTTAT 
           GCTACAACAT TGAGCCCGTT GCTGGAGAAG AAAATCAATA TATATGTTAT 
           GCTACAACAT TGAGCCCGTT GCTGGAGAAG AAAATCAATA TATATGTTAT 
           GCTACAACAT TGAGCCCGTT GCTGGAGAAG AAAATCAATA TATATGTTAT 
           GCTACCACAT TGAGCCAGTT GCTGGAGAAG AAAATCAATA TATATGTTAT 
           GCTACAACAT TGAGCCAGTT GCTGGAGAAG AAAATCAATA TATATGTTAT 
           GCTACAACAT TGAGCCAGTT GCTGGAGAAG AAAATCAATA TATATGTTAT 
           GCTACAACAT TGAGCCAGTT GCTGGAGAAG AAAATCAATA TATATGTTAT 
           GCTACAACAT TGAGCCAGTT GCTGGAGAAG AAAATCAATA TATATGTTAT 
           GCTACAACAT TGAGCCAGTT GCTGGAGAAG AAAATCAATA TATATGTTAT 
           GCTACAACAT TGAGCCAGTT GCTGGAGAAG AAAATCAATA TATATGTTAT 
           GCTACAACAT TGAGCCAGTT GCTGGAGAAG AAAATCAATA TATATGTTAT 
           GCTACAACAT TGAGCCAGTT GCTGGAGAAG AAAATCAATA TATATGTTAC 
           GCTACAACAT TGAGCCAGTT GCTGGAGAAG AAAATCAATA TATATGTTAT 
           GCTACAACAT TGAGCCAGTT GCTGGAGAAG AAAATCAATA TATATGTTAT 
           GCTACAACAT TGAGCCAGTT GCTGGAGAAG AAAATCAATA TATATGTTAT 
           GCTACAACAT TGAGCCAGTT GCTGGAGAAG AAAATCAATA TATATGTTAT 
           GCTACAACAT TGAGCCAGTT GCTGGAGAAG AAAATCAATA TATATGTTAT 
           GCTACAACAT TGAGCCAGTT GCTGGAGAAG AAAATCAATA TATATGTTAT 
           GCTACAACAT TGAGCCAGTT GCTGGAGAAG AAAATCAATA TATATGTTAT 
           GCTACAACAT TGAGCCAGTT GCTGGAGAAG AAAATCAATA TATATGTTAT 
           GCTACAACAT TGAGCCAGTT GCTGGAGAAG AAAATCAATA TATATGTTAT 
           GCTACAACAT TGAGCCCGTT GCTGGAGAAG AAAATCAATA TATATGTTAT 
           GCTACAACAT TGAGCCCGTT GCTGGAGAAG AAAATCAATA TATATGTTAT 
           GCTACAACAT TGAGCCCGTT GCTGGAGAAG AAAATCAATA TATATGTTAT 
           GCTACAACAT TGAGCCCGTT GCTGGAGAAG AAAATCAATA TATATGTTAT 
           GCTACAACAT TGAGCCCGTT GCTGGAGAAG AAAATCAATA TATATGTTAT 
           GCTACAACAT TGAGCCCGTT GCTGGAGAAG AAAATCAATA TATATGTTAT 
           GCTACAACAT TGAGCCCGTT GCTGGAGAAG AAAATCAATA TATATGTTAT 
           GCTACAACAT TGAGCCCGTT GCTGGAGAAG AAAATCAATA TATATGTTAT 
           GCTACAACAT TGAGCCCGTT GCTGGAGAAG AAAATCAATA TATATGTTAT 
           GCTACAACAT TGAGCCCGTT GCTGGAGAAG AAAATCAATA TATATGTTAT 
           GCTACAACAT TGAGCCCGTT GCTGGAGAAG AAAATCAATA TATATGTTAT 
           GCTACAACAT TGAGCCCGTT GCTGGAGAAG AAAATCAATA TATATGTTAT 
           GCTACAACAT TGAGCCCGTT GCTGGAGAAG AAAATCAATA TATATGTTAT 
           GCTACAACAT TGAGCCCGTT GCTGGAGAAG AAAATCAATA TATATGTTAT 
           GCTACAACAT TGAGCCCGTT GCTGGAGAAG AAAATCAATA TATATGTTAT 
           GCTACAACAT TGAGCCCGTT GCTGGAGAAG AAAATCAATA TATATGTTAT 
           GCTACAACAT TGAGCCCGTT GCTGGAGAAG AAAATCAATA TATATGTTAT 
           GCTACAACAT TGAGCCCGTT GCTGGAGAAG AAAATCAATA TATATGTTAT 
           GCTACAACAT TGAGCCCGTT GCTGGAGAAG AAAATCAATA TATATGTTAT 
           GCTACAACAT TGAGCCCGTT GCTGGAGAAG AAAATCAATA TATATGTTAT 
           GCTACAACAT TGAGCCCGTT GCTGGAGAAG AAAATCAATA TATATGTTAT 
           GCTACAACAT TGAGCCCGTT GCTGGAGAAG AAAATCAATA TATATGTTAT 
           GCTACAACAT TGAGCCCGTT GCTGGAGAAG AAAATCAATA TATATGTTAT 
           GCTACAACAT TGAGCCCGTT GCTGGAGAAG AAAATCAATA TATATGTTAT 
           GCTACAACAT TGAGCCCGTT GCTGGAGAAG AAAATCAATA TATATGTTAT 
           GCTACAACAT TGAGCCCGTT GCTGGAGAAG AAAATCAATA TATATGTTAT 
           GCTACAACAT TGAGCCCGTT GCTGGAGAAG AAAATCAATA TATATGTTAT 
           GCTACAACAT TGAGCCCGTT GCTGGAGAAG AAAATCAATA TATATGTTAT 
           GCTATAACAT TGAGCCCGTT GCTGGAGAAG AAAATCAATA TATATGTTAT 
           GCTATAACAT TGAGCCCGTT GCTGGAGAAG AAAATCAATA TATATGTTAT 
           GCTATAACAT TGAGCCCGTT GCTGGAGAAG AAAATCAATA TATATGTTAT 
           GCTATAACAT TGAGCCCGTT GCTGGAGAAG AAAATCAATA TATATGTTAT 
           GCTACAACAT TGAGCCCGTT CCTGGAGAAG AAAATCAATA TATATGTTAT 
           GCTACAACAT TGAGCCCGTT GCTGGAGAAG AAAATCAATA TATATGTTAT 
           GCTACAACAT TGAGCCCGTT CCTGGAGAAG AAAATCAATA TATATGTTAT 
           GCTACAACAT TGAGCCCGTT GCTGGAGAAG AAAATCAATA TATATGTTAT 
           GCTACGACAT TGAGCCCGTT GCTGGAGAAG AAAATCAATA TATATGTTAT 
           GCTACAACAT TGAGCCCGTT GCTGGAGAAG AAAATCAATA TATATGTTAT 
           GCTACAACAT TGAGCCCGTT GCTGGAGAAG AAAATCAATA TATATGTTAT 
           GCTACAACAT TGAGCCCGTT GCTGGAGAAG AAAATCAATA TATATGTTAT 
           GCTACAACAT TGAGCCCGTT GCTGGAGAAG AAAATCAATA TATATGTTAT 
           GCTACAATAT TGAGCCCGTT GCTGGAGAAG AAAATCAATA TATATGTTAT 
           GCTACAATAT TGAGCCCGTT GCTGGAGAAG AAAATCAATA TATATGTTAT 
           GCTACAACAT TGAGCCCGTT GCTGGAGAAG AAAATCAATA TATATGTTAT 
           GCTACAACAT TGAGCCCGTT GCTGGAGAAG AGAATCAATA TATATGTTAT 
           GCTACCACAT CGAGCCCGTT GCTGGAGAAG AAAATCAATA TATTGCTTAT 
           GCTATCACAT CGAGCCCGTT GCCGGAGAAG ACAATCAATA TATTGCTTAT 

           GTAGCTTACC CTTTAGACCT TTTTGAAGAA GGTTCTGTTA CTAACATGTT 
           GTAGCTTACC CTTTAGACCT TTTTGAAGAA GGTTCTGTTA CTAACATGTT 
           GTAGCTTACC CTTTAGACCT TTTTGAAGAA GGTTCTGTTA CTAACATGTT 
           GTAGCTTACC CTTTAGACCT TTTTGAAGAA GGTTCTGTTA CTAACATGTT 
           GTAGCTTACC CTTTAGACCT TTTTGAAGAA GGTTCTGTTA CTAACATGTT 
           GTAGCTTACC CTTTAGACCT TTTTGAAGAA GGTTCTGTTA CTAACATGTT 
           GTAGCTTACC CTTTAGACCT TTTTGAAGAA GGTTCTGTTA CTAACATGTT 
           GTAGCTTACC CTTTAGACCT TTTTGAAGAA GGTTCTGTTA CTAACATGTT 
           GTAGCTTACC CTTTAGACCT TTTTGAAGAA GGTTCTGTTA CTAACATGTT 
           GTAGCTTACC CTTTAGACCT TTTTGAAGAA GGTTCTGTTA CTAACATGTT 
           GTAGCTTACC CTTTAGACCT TTTTGAAGAA GGTTCTGTTA CTAACATGTT 
           GTAGCTTACC CTTTAGACCT TTTTGAAGAA GGTTCTGTTA CTAACATGTT 
           GTAGCTTACC CTTTAGACCT TTTTGAAGAA GGTTCTGTTA CTAACATGTT 
           GTAGCTTACC CTTTAGACCT TTTTGAAGAA GGTTCTGTTA CTAACATGTT 
           GTAGCTTACC CTTTAGACCT TTTTGAAGAA GGTTCTGTTA CTAACATGTT 
           GTAGCTTACC CTTTAGACCT TTTTGAAGAA GGTTCTGTTA CTAACATGTT 
           GTAGCTTACC CTTTAGACCT TTTTGAAGAA GGTTCTGTTA CTAACATGTT 
           GTAGCTTACC CTTTAGACCT TTTTGAAGAA GGTTCTGTTA CTAACATGTT 
           GTAGCTTACC CTTTAGACCT TTTTGAAGAA GGTTCTGTTA CTAACATGTT 
           GTAGCTTACC CTTTAGACCT TTTTGAAGAA GGTTCTGTTA CTAACATGTT 
           GTAGCTTACC CTTTAGACCT TTTTGAAGAA GGTTCTGTTA CTAACATGTT 
           GTAGCTTACC CTTTAGACCT TTTTGAAGAA GGTTCTGTTA CTAACATGTT 
           GTAGCTTACC CTTTAGACCT TTTTGAAGAG GGTTCTGTTA CTAACATGTT 
           GTAGCTTACC CTTTAGACCT TTTCGAAGAA GGTTCTGTTA CTAACATGTT 
           GTAGCTTACC CTTTAGACCT TTTTGAAGAA GGTTCTGTTA CTAACATGTT 
           GTAGCTTACC CTTTAGACCT TTTTGAAGAA GGTTCTGTTA CTAACATGTT 
           GTAGCTTACC CTTTAGACCT TTTTGAAGAA GGTTCTGTTA CTAACATGTT 
           GTAGCTTACC CTTTAGACCT TTTTGAAGAA GGTTCTGTTA CTAACATGTT 
           GTAGCTTACC CTTTAGACCT TTTTGAAGAA GGTTCTGTTA CTAACATGTT 
           GTAGCTTACC CTTTAGACCT TTTTGAAGAA GGTTCTGTTA CTAACATGTT 
           GTAGCTTACC CTTTAGACCT TTTTGAAGAA GGTTCTGTTA CTAACATGTT 
           GTAGCTTACC CTTTAGACCT TTTTGAAGAA GGTTCTGTTA CTAACATGTT 
           GTAGCTTACC CTTTAGACCT TTTTGAAGAA GGTTCTGTTA CTAACATGTT 
           GTAGCTTACC CTTTAGACCT TTTTGAAGAA GGTTCTGTTA CTAACATGTT 
           GTAGCTTACC CTTTAGACCT TTTTGAAGAA GGTTCTGTTA CTAACATGTT 
           GTAGCTTACC CTTTAGACCT TTTTGAAGAA GGTTCTGTTA CTAACATGTT 
           GTAGCTTACC CTTTAGACCT TTTTGAAGAA GGTTCTGTTA CTAACATGTT 
           GTAGCTTACC CTTTAGACCT TTTTGAAGAA GGTTCTGTTA CTAACATGTT 
           GTAGCTTATC CTTTAGACCT TTTTGAAGAA GGTTCTGTTA CTAACATGTT 
           GTAGCTTATC CTTTAGACCT TTTTGAAGAA GGTTCTGTTA CTAACATGTT 
           GTAGCTTACC CTTTAGACCT TTTTGAAGAA GGTTCTGTTA CTAACATGTT 
           GTAGCTTACC CTTTAGACCT TTTTGAAGAA GGTTCTGTTA CTAACATGTT 
           GTAGCTTACC CTTTAGACCT TTTTGAAGAA GGTTCTGTTA CTAACATGTT 
           GTAGCTTATC CTTTAGACCT TTTTGAAGAA GGTTCTGTTA CTAACATGTT 
           GTAGCTTATC CTTTAGACCT TTTTGAAGAA GGTTCTGTTA CTAACATGTT 
           GTAGCTTACC CTTTAGACCT TTTTGAAGAA GGTTCTGTTA CTAACATGTT 
           GTAGCTTACC CTTTAGACCT TTTTGAAGAA GGTTCTGTTA CTAACATGTT 
           GTAGCTTACC CTTTAGACCT TTTTGAAGAA GGTTCTGTTA CTAACATGTT 
           GTAGCTTACC CTTTAGACCT TTTTGAAGAA GGTTCTGTTA ATAACATGTT 
           GTAGCTTACC CTTTAGACCT TTTTGAAGAA GGTTCTGTTA CTAACATGTT 
           GTAGCTTACC CTTTAGACCT TTTTGAAGAA GGTTCTGTTA CTAACATGTT 
           GTAGCTTATC CTTTAGACCT TTTTGAAGAA GGTTCTGTTA CTAACATGTT 
           GTAGCTTATC CTTTAGACCT TTTTGAAGAA GGTTCTGTTA CTAACATGTT 
           GTAGCTTATC CTTTAGACCT TTTTGAAGAA GGTTCTGTTA CTAACATGTT 
           GTAGCTTATC CTTTAGACCT TTTTGAAGAA GGTTCTGTTA CTAACATGTT 
           GTAGCTTACC CTTTAGACCT TTTTGAAGAA GGTTCTGTTA CTAACATGTT 
           GTAGCTTACC CTTTAGACCT TTTTGAAGAA GGTTCTGTTA CTAACATGTT 
           GTAGCTTACC CTTTAGACCT TTTTGAAGAA GGTTCTGTTA CTAACATGTT 
           GTAGCTTACC CTTTAGACCT TTTTGAAGAA GGTTCTGTTA CTAACATGTT 
           GTAGCTTACC CTTTAGACCT TTTTGAAGAA GGTTCTGTTA CTAACATGTT 
           GTAGCTTACC CTTTAGACCT TTTTGAAGAA GGTTCTGTTA CTAACATGTT 
           GTAGCTTACC CTTTAGACCT TTTTGAAGAA GGTTCTGTTA CTAACATGTT 
           GTAGCTTACC CTTTAGACCT TTTTGAAGAA GGTTCTGTTA CTAACATGTT 
           GTAGCTTACC CTTTAGACCT TTTTGAAGAA GGTTCTGTTA CTAACATGTT 
           GTAGCTTACC CTTTAGACCT TTTTGAAGAA GGTTCTGTTA CTAACATGTT 
           GTAGCTTACC CTTTAGACCT TTTTGAAGAA GGTTCTGTTA CTAACATGTT 
           GTAGCTTACC CTTTAGACCT TTTTGAAGAA GGTTCTGTTA CTAACATGTT 
           GTAGCTTACC CGTTAGACCT TTTTGAAGAA GGTTCTGTTA CTAACATGTT 
           GTAGCTTATC CCTTAGACCT TTTTGAAGAA GGTTCTGTTA CTAACATGTT 
           GTAGCTTATC CTTTAGACCT TTTTGAAGAA GGTTCTGTTA CTAACATGTT 

           TACGTCCATT GTGGGTAATG TATTTGGGTT CAAAGCCCTG CGTGCTCTAC 
           TACGTCCATT GTGGGTAATG TATTTGGGTT CAAAGCCCTG CGTGCTCTAC 
           TACGTCCATT GTGGGTAATG TATTTGGGTT CAAAGCCCTG CGTGCTCTAC 
           TACGTCCATT GTGGGTAATG TATTTGGGTT CAAAGCCCTG CGTGCTCTAC 
           TACGTCCATT GTGGGTAATG TATTTGGGTT CAAAGCCCTG CGCGCTCTAC 
           TACGTCCATT GTGGGTAATG TATTTGGGTT CAAAGCCCTG CGCGCTCTAC 
           TACGTCCATT GTGGGTAATG TATTTGGGTT CAAAGCCCTG CGCGCTCTAC 
           TACGTCCATT GTGGGTAATG TATTTGGGTT CAAAGCCCTG CGCGCTCTAC 
           TACGTCCATT GTGGGTAATG TATTTGGGTT CAAAGCCCTG CGCGCTCTAC 
           TACGTCCATT GTGGGTAATG TATTTGGGTT CAAAGCCCTG CGCGCTCTAC 
           TACGTCCATT GTGGGTAATG TATTTGGGTT CAAAGCCCTG CGCGCTCTAC 
           TACGTCCATT GTGGGTAATG TATTTGGGTT CAAAGCCCTG CGCGCTCTAC 
           TACGTCCATT GTGGGTAATG TATTTGGGTT CAAAGCCCTG CGCGCTCTAC 
           TACATCCATT GTGGGTAATG TATTTGGGTT CAAAGCCCTG CGCGCTCTAC 
           TACGTCCATT GTGGGTAATG TATTTGGGTT CAAAGCCCTG CGCGCTCTAC 
           TACGTCCATT GTGGGTAATG TATTTGGGTT CAAAGCCCTG CGCGCTCTAC 
           TACGTCCATT GTGGGTAATG TATTTGGGTT CAAAGCCCTG CGCGCTCTAC 
           TACGTCCATT GTGGGTAATG TATTTGGGTT CAAAGCCCTG CGCGCTCTAC 
           TACGTCCATT GTGGGTAATG TATTTGGGTT CAAAGCCCTG CGCGCTCTAC 
           TACGTCCATT GTGGGTAATG TATTTGGGTT CAAAGCCCTG CGCGCTCTAC 
           TACGTCCATT GTGGGTAATG TATTTGGGTT CAAAGCCCTG CGCGCTCTAC 
           TACGTCCATT GTGGGTAATG TATTTGGGTT CAAAGCCCTG CGCGCTCTAC 
           TACATCCATT GTGGGTAATG TATTTGGGTT CAAAGCCCTG CGCGCTCTAC 
           TACGTCCATT GTGGGTAATG TATTTGGGTT CAAAGCCCTG CGCGCTCTAC 
           TACGTCCATT GTGGGTAATG TATTTGGGTT CAAAGCCCTG CGCGCTCTAC 
           TACGTCCATT GTGGGTAATG TATTTGGGTT CAAAGCCCTG CGCGCTCTAC 
           TACGTCCATT GTGGGTAATG TATTTGGGTT CAAAGCCCTG CGCGCTCTAC 
           TACGTCCATT GTGGGTAATG TATTTGGGTT CAAAGCCCTG CGCGCTCTAC 
           TACGTCCATT GTGGGTAATG TATTTGGGTT CAAAGCCCTG CGCGCTCTAC 
           TACGTCCATT GTGGGTAATG TATTTGGGTT CAAAGCCCTG CGCGCTCTAC 
           TACGTCCATT GTGGGTAATG TATTTGGGTT CAAAGCCCTG CGCGCTCTAC 
           TACGTCCATT GTGGGTAATG TATTTGGGTT CAAAGCCCTG CGCGCTCTAC 
           TACGTCCATT GTGGGTAATG TATTTGGGTT CAAAGCCCTG CGCGCTCTAC 
           TACGTCCATT GTGGGTAATG TATTTGGGTT CAAAGCCCTG CGCGCTCTAC 
           TACGTCCATT GTGGGTAATG TATTTGGGTT CAAAGCCCTG CGCGCTCTAC 
           TACGTCCATT GTGGGTAATG TATTTGGGTT CAAAGCCCTG CGCGCTCTAC 
           TACGTCCATT GTGGGTAATG TATTTGGGTT CAAAGCCCTG CGCGCTCTAC 
           TACGTCCATT GTGGGTAATG TATTTGGGTT CAAAGCCCTG CGCGCTCTAC 
           TACGTCCATT GTGGGTAATG TATTTGGGTT CAAAGCCCTG CGCGCTCTAC 
           TACGTCCATT GTGGGTAATG TATTTGGGTT CAAAGCCCTG CGCGCTCTAC 
           TACGTCCATT GTGGGTAATG TATTTGGGTT CAAAGCCCTG CGCGCTCTAC 
           TACGTCCATT GTGGGTAATG TATTTGGGTT CAAAGCCCTG CGCGCTCTAC 
           TACGTCCATT GTGGGTAATG TATTTGGGTT CAAAGCCCTG CGTGCTCTAC 
           TACGTCCATT GTAGGTAATG TATTTGGGTT CAAAGCCCTG CGCGCTCTAC 
           TACGTCCATT GTAGGTAATG TATTTGGGTT CAAAGCCCTG CGCGCTCTAC 
           TACGTCCATT GTGGGTAATG TATTTGGGTT CAAAGCCCTG CGCGCTCTAC 
           TACGTCCATT GTGGGTAATG TATTTGGGTT CAAAGCCCTG CGCGCTCTAC 
           TACGTCCATT GTGGGTAATG TTTTTGGGTT CAAAGCCCTG CGCGCTCTAC 
           TACGTCCATT GTAGGTAATG TATTTGGGTT CAAAGCCCTG CGCGCTCTAC 
           TACGTCCATT GTGGGTAATG TATTTGGGTT CAAAGCCCTG CGCGCTCTAC 
           TACGTCCATT GTGGGTAATG TATTTGGGTT CAAAGCCCTG CGCGCTCTAC 
           TACGTCCATT GTGGGTAATG TATTTGGGTT CAAAGCCCTG CGCGCTCTAC 
           TACGTCCATT GTGGGTAATG TATTTGGGTT CAAAGCCCTG CGCGCTCTAC 
           TACGTCCATT GTGGGTAATG TATTTGGGTT CAAAGCCCTG CGCGCTCTAC 
           TACGTCCATT GTGGGTAATG TATTTGGGTT CAAAGCCCTG CGCGCTCTAC 
           TACGTCCATT GTGGGTAATG TATTTGGGTT CAAAGCCCTG CGCGCTCTAC 
           TACGTCCATT GTGGGTAATG TATTTGGGTT CAAAGCCCTG CGCGCTCTAC 
           TACGTCCATT GTGGGTAATG TATTTGGGTT CAAAGCCCTG CGCGCTCTAC 
           TACGTCCATT GTGGGTAATG TATTTGGGTT CAAAGCCCTG CGCGCTCTAC 
           TACGTCCATT GTGGGTAATG TATTTGGGTT CAAAGCCCTG CGCGCTCTAC 
           TACGTCCATT GTGGGTAATG TATTTGGGTT CAAAGCCCTG CGCGCTCTAC 
           TACGTCCATT GTGGGTAATG TATTTGGGTT CAAAGCCCTG CGCGCTCTAC 
           TACGTCCATT GTGGGTAATG TATTTGGGTT CAAAGCCCTG CGCGCTCTAC 
           TACGTCCATT GTGGGTAATG TATTTGGGTT CAAAGCCCTG CGCGCTCTAC 
           TACGTCCATT GTGGGTAATG TATTTGGGTT CAAAGCCCTG CGCGCTCTAC 
           TACGTCCATT GTGGGTAATG TATTTGGGTT CAAAGCCCTG CGCGCTCTAC 
           TACGTCCATT GTGGGTAATG TCTTTGGGTT CAAAGCCCTG CGCGCTCTAC 
           TACTTCCATT GTGGGTAATG TATTTGGTTT CAAAGCACTG CGCGCTCTAC 
           TACTTCCATT GTGGGTAATG TCTTTGGGTT CAAGGCCCTG CGCGCTCTAC 
           TACTTCCATT GTGGGTAATG TATTTGGGTT CAAAGCGCTG CGCGCTCTAC 

           GTCTAGAGGA TCTACGAATC CCTCCCGCGT ATTCTAAAAC TTTCCAAGGA 
           GTCTAGAGGA TCTACGAATC CCTCCCGCGT ATTCTAAAAC TTTCCAAGGA 
           GTCTAGAGGA TCTACGAATC CCTCCCGCGT ATTCTAAAAC TTTCCAAGGA 
           GTCTAGAGGA TCTACGAATC CCTCCCGCGT ATTCTAAAAC TTTCCAAGGA 
           GTCTAGAGGA TCTACGAATC CCTCCCGCGT ATTCTAAAAC TTTCCAAGGA 
           GTCTAGAGGA TCTACGAATC CCTCCCGCGT ATTCTAAAAC TTTCCAAGGC 
           GTCTAGAGGA TCTACGAATC CCTCCCGCGT ATTCTAAAAC TTTCCAAGGC 
           GTCTAGAGGA TCTACGAATC CCTCCCGCGT ATTCTAAAAC TTTCCAAGGC 
           GTCTAGAGGA TCTACGAATC CCTCCCGCGT ATTCTAAAAC TTTCCAAGGC 
           GTCTAGAGGA TCTACGAATC CCTCCCGCGT ATTCTAAAAC TTTCCAAGGC 
           GTCTAGAGGA TCTACGAATC CCTCCCGCGT ATTCTAAAAC TTTCCAAGGC 
           GTCTAGAGGA TCTACGAATC CCTCCCGCGT ATTCTAAAAC TTTCCAAGGC 
           GTCTAGAGGA TCTACGAATC CCTCCCGCGT ATTCTAAAAC TTTCCAAGGC 
           GTCTAGAGGA TCTACGAATC CCTCCCGCGT ATTCTAAAAC TTTCCAAGGC 
           GTCTAGAGGA TCTACGAATC CCTCCCGCGT ATTCTAAAAC TTTCCAAGGC 
           GTCTAGAGGA TCTACGAATC CCTCCCGCGT ATTCTAAAAC TTTCCAAGGC 
           GTCTAGAGGA TCTACGAATC CCTCCCGCGT ATTCTAAAAC TTTCCAAGGC 
           GTCTAGAGGA TCTACGAATC CCTCCCGCGT ATTCTAAAAC TTTCCAAGGC 
           GTCTAGAGGA TCTACGAATC CCTCCCGCGT ATTCTAAAAC TTTCCAAGGC 
           GTCTAGAGGA TCTACGAATC CCTCCCGCGT ATTCTAAAAC TTTCCAAGGC 
           GTCTAGAGGA TCTACGAATC CCTCCCGCGT ATTCTAAAAC TTTCCAAGGC 
           GTCTAGAGGA TCTACGAATC CCTCCCGCGT ATTCTAAAAC TTTCCAAGGC 
           GTCTAGAGGA TCTACGAATC CCTCCCGCGT ATTCTAAAAC TTTCCAAGGC 
           GTCTAGAGGA TCTACGAATC CCTTCCGCAT ATATTAAAAC TTTCCAAGGT 
           GTCTAGAGGA TCTACGAATC CCTACCGCAT ATATTAAAAC TTTCCAAGGT 
           GTCTAGAGGA TCTACGAATC CCTACCGCAT ATATTAAAAC TTTCCAAGGT 
           GTCTAGAGGA TCTACGAATC CCTACCGCAT ATATTAAAAC TTTCCAAGGT 
           GTCTAGAGGA TCTACGAATC CCTACCGCAT ATATTAAAAC TTTCCAAGGT 
           GTCTAGAGGA TCTACGAATC CCTACCGCAT ATATTAAAAC TTTCCAAGGT 
           GTCTAGAGGA TCTACGAATC CCTACCGCAT ATATTAAAAC TTTCCAAGGT 
           GTCTAGAGGA TCTACGAATC CCTACCGCAT ATATTAAAAC TTTCCAAGGT 
           GTCTAGAGGA TCTACGAATC CCGACCGCAT ATATTAAAAC TTTCCAAGGT 
           GTCTAGAGGA TCTACGAATC CCTACCGCAT ATATTAAAAC TTTCCAAGGT 
           GTCTAGAGGA TCTACGAATC CCTACCGCAT ATATTAAAAC TTTCCAAGGT 
           GTCTAGAGGA TCTACGAATC CCTACCGCAT ATATTAAAAC TTTCCAAGGT 
           GTCTAGAGGA TCTACGAATC CCTACCGCAT ATATTAAAAC TTTCCAAGGT 
           GTCTAGAGGA TCTACGAATC CCTACCGCAT ATATTAAAAC TTTCCAAGGT 
           GTCTAGAGGA TCTACGAATC CCTACCGCAT ATATTAAAAC TTTCCAAGGT 
           GTCTAGAGGA TCTACGAATC CCTACCGCAT ATATTAAAAC TTTCCAAGGT 
           GTCTAGAGGA TCTACGAATC CCTACCGCAT ATATTAAAAC TTTCCAAGGT 
           GTCTAGAGGA TCTACGAATC CCTACCGCAT ATATTAAAAC TTTCCAAGGT 
           GTCTAGAGGA TCTACGAATC CCTACCGCAT ATATTAAAAC TTTCCAAGGT 
           GTCTAGAGGA TCTACGAATC CCTACCGCAT ATATTAAAAC TTTCCAAGGT 
           GTCTAGAGGA TCTACGAATC CCTACCGCAT ATATTAAAAC TTTCCAAGGT 
           GTCTAGAGGA TCTACGAATC CCTACCGCAT ATATTAAAAC TTTCCAAGGT 
           GTCTAGAGGA TCTACGAATC CCTACCGCAT ATATTAAAAC TTTCCAAGGT 
           GTCTAGAGGA TCTACGAATC CCTACCGCAT ATATTAAAAC TTTCCAAGGT 
           GTCTAGAGGA TCTACGAATC CCTACCGCAT ATATTAAAAC TTTCCAAGGT 
           GTCTAGAGGA TCTACGAATC CCTACCGCAT ATATTAAAAC TTTCCAAGGT 
           GTCTAGAGGA TCTACGAATC CCTACCGCAT ATATTAAAAC TTTCCAAGGT 
           GTCTAGAGGA TCTACGAATC CCTACCGCAT ATATTAAAAC TTTCCAAGGT 
           GTCTAGAGGA TCTACGAATC CCTATCGCAT ATATTAAAAC TTTCCAAGGT 
           GTCTAGAGGA TCTACGAATC CCTATCGCAT ATATTAAAAC TTTCCAAGGT 
           GTCTAGAGGA TCTACGAATC CCTATCGCAT ATATTAAAAC TTTCCAAGGT 
           GTCTAGAGGA TCTACGAATC CCTATCGCAT ATATTAAAAC TTTCCAAGGT 
           GTCTAGAGGA TCTACGAATC CCTATCGCAT ATATTAAAAC TTTCCAAGGT 
           GTCTAGAGGA CCTACGAATA CCTATCGCAT ATATTAAAAC TTTCCAAGGT 
           GTCTAGAGGA TCTACGAATC CCTATCGCAT ATATTAAAAC TTTCGAAGGT 
           GTCTAGAGGA TCTACGAATC CCTATCGCAT ATATTAAAAC TTTCCAAGGT 
           GTCTAGAGGA TCTACGAATC CCTATCGCAT ATATTAAAAC TTTCCAAGGT 
           GTCTAGAGGA TCTACGAATC CCTATCGCAT ATATTAAAAC TTTCCAAGGT 
           GTCTAGAGGA TCTACGAATC CCTATCGCAT ATATTAAAAC TTTCCAAGGT 
           GTCTAGAGGA TCTACGAATC CCTATCGCAT ATATTAAAAC TTTCCAAGGT 
           GTCTAGAGGA TCTACGAATC CCTATCTCAT ATATTAAAAC TTTCCAAGGC 
           GTCTAGAGGA TCTGCGAATC CCTCCCGCGT ATTCTAAAAC TTTCCAAGGC 
           GTCTAGAGGA TCTGCGAATC CCTCCCGCGT ATTCTAAAAC TTTCCAAGGC 
           GTCTAGAGGA TCTACGAATC CCTCCCGCGT ATTCTAAAAC TTTCCAAGGC 
           GTCTAGAGGA TCTACGAATC CCTCCTGCGT ATACTAAAAC TTTCCAAGGC 
           GTCTGGAGGA TTTGCGAATC CCTACTGCTT ATATTAAAAC TTTCCAGGGT 
           GTCTAGAAGA TCTGCGAATT CCTCCTGCGT ATGTTAAAAC TTTCCAAGGA 

           CCACNTCACG GGATCCAAGT TGRAAGAGAT AAATTGAAGA AGTATGGTCG 
           CCACCTCACG GGATCCAAGT TGAAAGAGAT AAATTGAACA AGTATGGTCG 
           CCACCTCACG GGATCCAAGT TGAAAGAGAT AAATTGAACA AGTATGGTCG 
           CCACCTCATG GGATCCAAGT TGAGAGAGAT AAATTGAACA AGTATGGCCG 
           CCACCTCATG GGATCCAAGT TGAGAGAGAT AAATTGAACA AGTATGGCCG 
           CCGCCTCATG GCATCCAAGT TGAGAGAGAT AAATTGAACA AGTATGGTCG 
           CCGCCTCATG GCATCCAAGT TGAGAGAGAT AAATTGAACA AGTATGGTCG 
           CCGCCTCATG GCATCCAAGT TGAGAGAGAT AAATTGAACA AGTATGGTCG 
           CCGCCTCATG GCATCCAAGT TGAGAGAGAT AAATTGAACA AGTATGGTCG 
           CCGCCTCATG GCATCCAAGT TGAGAGAGAT AAATTGAACA AGTATGGTCG 
           CCGCCTCATG GCATCCAAGT TGAGAGAGAT AAATTGAACA AGTATGGTCG 
           CCGCCTCATG GCATCCAAGT TGAGAGAGAT AAATTGAACA AGTATGGTCG 
           CCGCCTCATG GCATCCAAGT TGAGAGAGAT AAATTGAACA AGTATGGTCG 
           CCGCCTCATG GCATCCAAGT TGAGAGAGAT AAATTGAACA AGTATGGTCG 
           CCGCCTCATG GCATCCAAGT TGAGAGAGAT AAATTGAACA AGTATGGACG 
           CCGCCTCATG GCATCCAAGT TGAGAGAGAT AAATTGAACA AGTATGGACG 
           CCGCCTCATG GCATCCAAGT TGAGAGAGAT AAATTGAACA AGTATGGACG 
           CCGCCTCATG GCATCCAAGT TGAGAGAGAT AAATTGAACA AGTATGGACG 
           CCGCCTCATG GCATCCAAGT TGAGAGAGAT AAATTGAACA AGTATGGACG 
           CCGCCTCATG GCATCCAAGT TGAGAGAGAT AAATTGAACA AGTATGGTCG 
           CCGCCTCATG GCATCCAAGT TGAGAGAGAT AAATTGAACA AGTATGGTCG 
           CCGCCTCATG GCATCCAAGT TGAGAGAGAT AAATTGAACA AGTATGGTCG 
           CCACCTCATG GTATCCAAGT TGAGAGAGAT AAATTGAACA AGTATGGCCG 
           CCACCTCATG GCATCCAAGT TGAGAGAGAT AAATTGAACA AGTATGGTCG 
           CCACCTCATG GGATCCAAGT TGAGAGAGAT AAATTGAACA AGTATGGCCG 
           CCACCTCATG GGATCCAAGT TGAGAGAGAT AAATTGAACA AGTATGGCCG 
           CCACCTCATG GGATCCAAGT TGAGAGAGAT AAATTGAACA AGTATGGCCG 
           CCACCTCATG GGATCCAAGT TGAGAGAGAT AAATTGAACA AGTATGGCCG 
           CCACCTCATG GGATCCAAGT TGAGAGAGAT AAATTGAACA AGTATGGCCG 
           CCACCTCATG GGATCCAAGT TGAGAGAGAT AAATTGAACA AGTATGGCCG 
           CCACCTCATG GGATCCAAGT TGAGAGAGAT AAATTGAACA AGTATGGCCG 
           CCACCTCATG GGATCCAAGT TGAGAGAGAT AAATTGAACA AGTATGGCCG 
           CCACCTCATG GGATCCAAGT TGAGAGAGAT AAATTGAACA AGTATGGCCG 
           CCACCTCATG GCATCCAAGT TGAGAGAGAT AAATTGAACA AGTATGGCCG 
           CCACCTCATG GCATCCAAGT TGAGAGAGAT AAATTGAACA AGTATGGCCG 
           CCACCTCATG GGATCCAAGT TGAGAGAGAT AAATTGAACA AGTATGGCCG 
           CCACCTCATG GGATCCAAGT TGAGAGAGAT AAATTGAACA AGTATGGCCG 
           CCACCTCATG GCATCCAAGT TGAGAGAGAT AAATTGAACA AGTATGGCCG 
           CCACCTCATG GCATCCAAGT TGAGAGAGAT AAATTGAACA AGTATGGCCG 
           CCACCTCATG GCATCCAAGT TGAGAGAGAT AAATTGAACA AGTATGGCCG 
           CCACCTCATG GCATCCAAGT TGAGAGAGAT AAATTGAACA AGTATGGCCG 
           CCACCTCATG GCATCCAAGT TGAGAGAGAT AAATTGAACA AGTATGGCCG 
           CCACCTCATG GCATCCAAGT TGAGAGAGAT AAATTGAACA AGTATGGCCG 
           CCACCTCATG GCATCCAAGT TGAGAGAGAT AAATTGAACA AGTATGGCCG 
           CCACCTCATG GCATCCAAGT TGAGAGAGAT AAATTGAACA AGTATGGCCG 
           CCACCTCATG GCATCCAAGT TGAGAGAGAT AAATTGAACA AGTATGGCCG 
           CCACCTCATG GCATCCAAGT TGAGAGAGAT AAATTGAACA AGTATGGCCG 
           CCACCTCATG GCATCCAAGT TGAGAGAGAT AAATTGAACA AGTATGGCCG 
           CCACCTCATG GCATCCAAGT TGAGAGAGAT AAATTGAACA AGTATGGCCG 
           CCACCTCATG GCATCCAAGT TGAGAGAGAT AAATTGAACA AGTATGGCCG 
           CCACCTCATG GCATCCAAGT TGAGAGAGAT AAATTGAACA AGTATGGCCG 
           CCACCTCATG GTATCCAAGT TGAGAGAGAT AAATTGAACA ANTATGGCCG 
           CCACCTCATG GTATCCAAGT TGAGAGAGAT AAATTGAACA AATATGGCCG 
           CCACCTCATG GTATCCAAGT TGAGAGAGAT AAATTGAACA AATATGGCCG 
           CCACCTCATG GCATCCAAGT TGAGAGAGAT AAATTGAACA AATATGGCCG 
           CCACCTCATG GCATCCAAGT TGAGAGAGAT AAATTGAACA AGTATGGCCG 
           CCACCTCATG GCATCCAAGT TGAAAGAGAT AAATTGAACA AGTATGGCCG 
           CCACCTCATG GCATCCAAGT TGAGAGAGAT AAATTGAACA AGTATGGCCG 
           CCACCTCATG GCATCCAAGT TGAGAGAGAT AAATTGAACA AGTATGGCCG 
           CCACCTCATG GCATCCAAGT TGAGAGAGAT AAATTGAACA AGTATGGCCG 
           CCACCTCATG GCATCCAAGT TGAGAGAGAT AAATTGAACA AGTATGGCCG 
           CCACCTCATG GTATCCAAGT TGAGAGAGAT AAATTGAACA AGTATGGCCG 
           CCACCTCATG GTATCCAAGT TGAGAGAGAT AAATTGAACA AGTATGGCCG 
           CCACCTCATG GCATCCAAGT TGAGAGAGAT AAATTGAACA AGTACGGCCG 
           CCACCTCATG GCATCCAAGT TGAGAGAGAT AAATTGAACA AGTATGGCCG 
           CCACCTCATG GCATCCAAGT TGAGAGAGAT AAATTGAACA AGTATGGCCG 
           CCACCTCATG GCATCCAAGT TGAGAGAGAT AAATTGAACA AGTATGGCCG 
           CCGCCTCACG GCATCCAAGT TGAGAGAGAT AAATTGAACA AGTATGGCCG 
           CCGCCTCACG GTATCCAAGT TGAGAGAGAT AAATTGAACA AGTATGGCCG 
           CCGCCTCATG GTATCCAAGT TGAAAGAGAT AAATTGAACA AGTATGGTCG 

           TCCTCTATTG GGATGTACTA TTAAACCAAA ATTGGGGTTA TCCGCTAAGA 
           TCCTCTATTG GGATGTACTA TTAAACCAAA ATTGGGGTTA TCCGCTAAGA 
           TCCTCTATTG GGATGTACTA TTAAACCAAA ATTGGGGTTA TCCGCTAAGA 
           TCCTCTATTG GGATGTACTA TTAAACCTAA ATTGGGGTTA TCCGCTAAGA 
           TCCCCTATTG GGATGTACTA TTAAACCTAA ATTGGGGTTA TCCGCTAAGA 
           TCCCCTATTG GGATGTACTA TTAAACCTAA ATTGGGGTTA TCCGCTAAGA 
           TCCCCTATTG GGATGTACTA TTAAACCTAA ATTGGGGTTA TCCGCTAAGA 
           TCCCCTATTG GGATGTACAA TTAAACCTAA ATTGGGGTTA TCCGCTAAGA 
           TCCCCTATTG GGATGTACAA TTAAACCTAA ATTGGGGTTA TCCGCTAAGA 
           TCCCCTATTG GGATGTACAA TTAAACCTAA ATTGGGGTTA TCCGCTAAGA 
           TCCCCTATTG GGATGTACAA TTAAACCTAA ATTGGGGTTA TCCGCTAAGA 
           TCCCCTATTG GGATGTACAA TTAAACCTAA ATTGGGGTTA TCCGCTAAGA 
           TCCCCTATTG GGATGTACAA TTAAACCTAA ATTGGGGTTA TCCGCTAAGA 
           TCCCCTATTG GGATGTACAA TTAAACCTAA ATTGGGGTTA TCCGCTAAGA 
           TCCCCTATTG GGATGTACTA TTAAACCTAA ATTGGGGTTA TCCGCTAAGA 
           TCCCCTATTG GGATGTACTA TTAAACCTAA ATTGGGGTTA TCCGCTAAGA 
           TCCCCTATTG GGATGTACTA TTAAACCTAA ATTGGGGTTA TCCGCTAAGA 
           TCCCCTATTG GGATGTACTA TTAAACCTAA ATTGGGGTTA TCCGCTAAGA 
           TCCCCTATTG GGATGTACTA TTAAACCTAA ATTGGGGTTA TCCGCTAAGA 
           TCCCCTATTG GGATGTACTA TTAAACCTAA ATTGGGGTTA TCCGCTAAGA 
           TCCCCTATTG GGATGTACTA TTAAACCTAA ATTGGGGTTA TCCGCTAAGA 
           TCCCCTATTG GGATGTACTA TTAAACCTAA ATTGGGGTTA TCCGCTAAGA 
           TCCCCTATTG GGATGTACTA TTAAACCAAA ATTGGGGTTA TCCGCTAAGA 
           TCCCCTATTG GGATGTACTA TTAAACCAAA ATTGGGGTTA TCCGCTAAGA 
           TCCCCTATTG GGATGTACTA TTAAACCAAA ATTGGGGTTA TCCGCTAAGA 
           TCCCCTATTG GGATGTACTA TTAAACCAAA ATTGGGGTTA TCCGCTAAGA 
           TCCCCTATTG GGATGTACTA TTAAACCAAA ATTGGGGTTA TCCGCTAAGA 
           TCCCCTATTG GGATGTACTA TTAAACCAAA ATTGGGGTTA TCCGCTAAGA 
           TCCCCTATTG GGATGTACTA TTAAACCAAA ATTGGGGTTA TCCGCTAAGA 
           TCCCCTATTG GGATGTACTA TTAAACCAAA ATTGGGGTTA TCCGCTAAGA 
           TCCCCTATTG GGATGTACTA TTAAACCAAA ATTGGGGTTA TCCGCTAAGA 
           TCCCCTATTG GGATGTACTA TTAAACCAAA ATTGGGGTTA TCCGCTAAGA 
           TCCCCTATTG GGATGTACTA TTAAACCAAA ATTGGGGTTA TCCGCTAAGA 
           TCCCCTATTG GGATGTACTA TTAAACCAAA ATTGGGGTTA TCCGCTAAGA 
           TCCCCTATTG GGATGTACTA TTAAACCAAA ATTGGGGTTA TCCGCTAAGA 
           TCCCCTATTG GGATGTACTA TTAAACCAAA ATTGGGGTTA TCCGCTAAGA 
           TCCCCTATTG GGATGTACTA TTAAACCAAA ATTGGGGTTA TCCGCTAAGA 
           TCCCCTATTG GGATGTACTA TTAAACCAAA ATTGGGGTTA TCCGCTAAGA 
           TCCCCTATTG GGATGTACTA TTAAACCAAA ATTGGGGTTA TCCGCTAAGA 
           TCCCCTATTG GGATGTACTA TTAAACCAAA ATTGGGGTTA TCCGCTAAGA 
           TCCCCTATTG GGATGTACTA TTAAACCAAA ATTGGGGTTA TCCGCTAAGA 
           TCCCCTATTG GGATGTACTA TTAAACCAAA ATTGGGGTTA TCCGCTAAGA 
           TCCCCTATTG GGATGTACTA TTAAACCAAA ATTGGGGTTA TCCGCTAAGA 
           TCCCCTATTG GGATGTACTA TTAAACCAAA ATTGGGGTTA TCCGCTAAGA 
           TCCCCTATTG GGATGTACTA TTAAACCAAA ATTGGGGTTA TCCGCTAAGA 
           TCCCCTATTG GGATGTACTA TTAAACCAAA ATTGGGGTTA TCCGCTAAGA 
           TCCCCTATTG GGATGTACTA TTAAACCAAA ATTGGGGTTA TCCGCTAAGA 
           TCCCCTATTG GGATGTACTA TTAAACCTAA ATTGGGGTTA TCCGCTAAGA 
           TCCCCTATTG GGATGTACTA TTAAACCAAA ATTGGGGTTA TCCGCTAAGA 
           TCCCCTATTG GGATGTACTA TTAAACCAAA ATTGGGGTTA TCCGCTAAGA 
           TCCCCTATTG GGATGTACTA TTAAACCAAA ATTGGGGTTA TCCGCTAAGA 
           TCCCCTATTG GGATGTACTA TTAAACCAAA ATTGGGGTTA TCCGCTAAGA 
           TCCCCTATTG GGATGTACTA TTAAACCAAA ATTGGGGTTA TCCGCTAAGA 
           TCCCCTATTG GGATGTACTA TTAAACCAAA ATTGGGGTTA TCCGCTAAGA 
           TCCCCTATTG GGATGTACTA TTAAACCAAA ATTGGGGTTA TCCGCTAAGA 
           TCCCCTATTG GGATGTACTA TTAAACCAAA ATTGGGGTTA TCCGCTAAGA 
           TCCCCTATTG GGATGTACTA TTAAACCAAA ATTGGGGTTA TCCGCTAAGA 
           TCCCCTATTG GGATGTACTA TTAAACCAAA ATTGGGGTTA TCCGCTAAGA 
           TCCCCTATTG GGATGTACTA TTAAACCAAA ATTGGGGTTA TCCGCTAAGA 
           TCCCCTATTG GGATGTACTA TTAAACCAAA ATTGGGGTTA TCCGCTAAGA 
           TCCCCTATTG GGATGTACTA TTAAACCAAA ATTGGGGTTA TCCGCTAAGA 
           TCCCCTATTG GGATGTACTA TTAAACCAAA ATTGGGGTTA TCCGCTAAGA 
           TCCCCTATTG GGATGTACTA TTAAACCAAA ATTGGGGTTA TCCGCTAAGA 
           TCCCCTATTG GGATGTACTA TTAAACCAAA ATTGGGGTTA TCCGCTAAGA 
           TCCCCTATTG GGATGTACTA TTAAACCTAA ATTGGGGTTA TCCGCTAAGA 
           TCCCCTATTG GGATGTACTA TTAAACCTAA ATTGGGGTTA TCCGCTAAGA 
           TCCCCTATTG GGATGTACTA TTAAACCTAA ATTGGGGTTA TCTGCTAAGA 
           TCCCCTGTTG GGATGTACTA TTAAACCTAA ACTGGGGTTA TCCGCGAAGA 
           TCCCCTATTA GGATGTACTA TTAAACCTAA ATTGGGGTTA TCCGCTAAGA 
           TCCCCTGTTG GGATGTACTA TTAAACCTAA ATTGGGGTTA TCTGCTAAAA 

           ATTACGGTAG AGCTGTTTAT GAATGTCTAC GCGGTGGACT TGACTTTACC 
           ATTACGGTAG AGCTGTTTAT GAATGTCTAC GCGGTGGACT TGACTTTACC 
           ATTACGGTAG AGCTGTTTAT GAATGTCTAC GCGGTGGACT TGACTTTACC 
           ATTACGGTAG AGCTGTTTAT GAATGTCTAC GCGGTGGACT TGACTTTACC 
           ATTACGGTAG AGCTGTTTAT GAATGCCTAC GCGGTGGACT TGACTTTACC 
           ATTACGGTAG AGCAGTTTAT GAATGTCTAC GCGGTGGACT TGACTTTACC 
           ATTACGGTAG AGCAGTTTAT GAATGTCTAC GCGGTGGACT TGACTTTACC 
           ATTACGGTAG AGCAGTTTAT GAATGTCTAC GCGGTGGACT TGACTTTACC 
           ATTACGGTAG AGCAGTTTAT GAATGTCTAC GCGGTGGACT TGACTTTACC 
           ATTACGGTAG AGCAGTTTAT GAATGTCTAC GCGGTGGACT TGACTTTACC 
           ATTACGGTAG AGCAGTTTAT GAATGTCTAC GCGGTGGACT TGACTTTACC 
           ATTACGGTAG AGCAGTTTAT GAATGTCTAC GCGGTGGACT TGACTTTACC 
           ATTACGGTAG AGCAGTTTAT GAATGTCTAC GCGGTGGACT TGACTTTACC 
           ATTACGGTAG AGCTGTTTAT GAATGTCTAC GCGGTGGACT TGACTTTACC 
           ATTACGGTAG AGCAGTTTAT GAATGTCTAC GCGGTGGACT TGACTTTACC 
           ATTACGGTAG AGCAGTTTAT GAATGTCTAC GCGGTGGACT TGACTTTACC 
           ATTACGGTAG AGCAGTTTAT GAATGTCTAC GCGGTGGACT TGACTTTACC 
           ATTACGGTAG AGCAGTTTAT GAATGTCTAC GCGGTGGACT TGACTTTACC 
           ATTACGGTAG AGCAGTTTAT GAATGTCTAC GCGGTGGACT TGACTTTACC 
           ATTACGGTAG AGCAGTTTAT GAATGTCTAC GCGGTGGACT TGACTTTACC 
           ATTACGGTAG AGCTGTTTAT GAATGTCTAC GCGGTGGACT TGACTTTACC 
           ATTACGGTAG AGCTGTTTAT GAATGTCTAC GCGGTGGACT TGACTTTACC 
           ATTACGGTAG AGCTGTTTAT GAATGTCTAC GCGGTGGACT TGACTTTACC 
           ATTACGGTAG AGCAGTTTAT GAATGTCTAC GCGGTGGACT TGACTTTACC 
           ATTACGGTAG AGCAGTTTAT GAATGTCTAC GCGGTGGACT TGACTTTACC 
           ATTACGGTAG AGCAGTTTAT GAATGTCTAC GCGGTGGACT TGACTTTACC 
           ATTACGGTAG AGCAGTTTAT GAATGTCTAC GCGGTGGACT TGACTTTACC 
           ATTACGGTAG AGCAGTTTAT GAATGTCTAC GCGGTGGACT TGACTTTACC 
           ATTACGGTAG AGCAGTTTAT GAATGTCTAC GCGGTGGACT TGACTTTACC 
           ATTACGGTAG AGCAGTTTAT GAATGTCTAC GCGGTGGACT TGACTTTACC 
           ATTACGGCAG AGCAGTTTAT GAATGTCTAC GCGGTGGACT TGACTTTACC 
           ATTACGGTAG AGCAGTTTAT GAATGTCTAC GCGGTGGACT TGACTTTACC 
           ATTACGGTAG AGCAGTTTAT GAATGTCTAC GCGGTGGACT TGACTTTACC 
           ATTACGGTAG AGCAGTTTAT GAATGTCTAC GCGGTGGACT TGACTTTACC 
           ATTACGGTAG AGCAGTTTAT GAATGTCTAC GCGGTGGACT TGACTTTACC 
           ATTACGGTAG AGCTGTTTAT GAATGTCTAC GCGGTGGACT TGACTTTACC 
           ATTACGGTAG AGCAGTTTAT GAATGTCTAC GCGGTGGACT TGACTTTACC 
           ATTACGGTAG AGCAGTTTAT GAATGTCTAC GCGGTGGACT TGACTTTACC 
           ATTACGGTAG AGCAGTTTAT GAATGTCTAC GCGGTGGACT TGACTTTACC 
           ATTACGGTAG AGCAGTTTAT GAATGTCTAC GCGGTGGACT TGACTTTACC 
           ATTACGGTAG AGCAGTTTAT GAATGTCTAC GCGGTGGACT TGACTTTACC 
           ATTACGGTAG AGCAGTTTAT GAATGTCTAC GCGGTGGACT TGACTTTACC 
           ATTACGGTAG AGCAGTTTAT GAATGTCTAC GCGGTGGACT TGACTTTACC 
           ATTACGGTAG AGCAGTTTAT GAATGTCTAC GCGGTGGACT TGACTTTACC 
           ATTACGGTAG AGCAGTTTAT GAATGTCTAC GCGGTGGACT TGACTTTACC 
           ATTACGGTAG AGCAGTTTAT GAATGTCTAC GCGGTGGACT TGACTTTACC 
           ATTACGGTAG AGCAGTTTAT GAATGTCTAC GCGGTGGACT TGACTTTACC 
           ATTACGGTAG AGCAGTTTAT GAATGTCTAC GCGGTGGACT TGACTTTACC 
           ATTACGGTAG AGCAGTTTAT GAATGTCTAC GCGGTGGACT TGACTTTACC 
           ATTACGGTAG AGCAGTTTAT GAATGTCTAC GCGGTGGACT TGACTTTACC 
           ATTACGGTAG AGCAGTTTAT GAATGTCTAC GCGGTGGACT TGACTTTACC 
           ATTACGGTAG AGCAGTTTAT GAATGTCTAC GCGGTGGACT TGACTTTACC 
           ATTACGGTAG AGCAGTTTAT GAATGTCTAC GCGGTGGACT TGACTTTACC 
           ATTACGGTAG AGCAGTTTAT GAATGTCTAC GCGGTGGACT TGACTTTACC 
           ATTACGGTAG AGCAGTTTAT GAATGTCTAC GCGGTGGACT TGACTTTACC 
           ATTACGGTAG AGCAGTTTAT GAATGNCTAC GCGGTGGACT TGACTTTACN 
           ATTACGGTAG AGCTGTTTAT GAATGTCTAC GCGGTGGACT TGACTTTACC 
           ATTACGGTAG AGCAGTTTAT GAATGTCTAC GCGGTGGACT TGACTTTACC 
           ATTACGGTAG AGCAGTTTAT GAATGTCTAC GCGGTGGACT TGACTTTACC 
           ATTACGGTAG AGCAGTTTAT GAATGTCTAC GCGGTGGACT TGACTTTACC 
           ATTACGGTAG AGCAGTTTAT GAATGTCTAC GCGGTGGACT TGACTTTACC 
           ATTACGGTAG AGCAGTTTAT GAATGTCTAC GCGGTGGACT TGACTTTACC 
           ATTACGGTAG AGCAGTTTAT GAATGTCTAC GCGGTGGACT TGACTTTACC 
           ATTATGGTAG AGCGGTTTAT GAATGTCTAC GCGGTGGACT TGACTTTACC 
           ATTACGGTAG AGCAGTTTAT GAATGTCTAC GCGGTGGACT TGACTTTACC 
           ATTACGGTAG AGCAGTTTAT GAATGTCTAC GCGGTGGACT TGACTTTACC 
           ATTATGGTAG AGCAGTTTAC GAATGTCTAC GCGGTGGACT TGACTTTACC 
           ATTATGGTAG GGCGGTTTAT GAATGTCTAC GTGGTGGACT TGACTTTACC 
           ATTACGGTAG GGCGGTTTAT GAATGTCTCC GCGGTGGACT TGATTTTACC 
           ACTACGGTAG AGCAGTTTAT GAATGTCTCC GCGGTGGACT TGATTTTACC 

           AAAGATGATG AGAACGTGAA TTCCCAACCA TTTATGCGTT GGAGAGATTG 
           AAAGATGATG AGAACGTGAA TTCCCAACCA TTTATGCGTT GGAGAGACCG 
           AAAGATGATG AGAACGTGAA TTCCCAACCA TTTATGCGTT GGAGAGACCG 
           AAAGATGATG AGAACGTGAA TTCCCAACCA TTTATGCGTT GGAGAGACCG 
           AAAGATGATG AGAACGTGAA TTCCCAACCA TTTATGCGTT GGAGAGACCG 
           AAAGATGATG AGAACGTGAA CTCCCAACCA TTTATGCGTT GGAGAGAYCG 
           AAAGATGATG AGAACGTGAA CTCCCAACCA TTTATGCGTT GGAGAGACCG 
           AAAGATGATG AGAACGTGAA CTCCCAACCA TTTATGCGTT GGAGAGACCG 
           AAAGATGATG AGAACGTGAA CTCCCAACCA TTTATGCGTT GGAGAGACCG 
           AAAGATGATG AGAACGTGAA CTCCCAACCA TTTATGCGTT GGAGAGACCG 
           AAAGATGATG AGAACGTGAA CTCCCAACCA TTTATGCGTT GGAGAGACCG 
           AAAGATGATG AGAACGTGAA CTCCCAACCA TTTATGCGTT GGAGAGACCG 
           AAAGATGATG AGAACGTGAA CTCCCAACCA TTTATGCGTT GGAGAGACCG 
           AAAGATGATG AGAACGTGAA CTCCCAACCA TTTATGCGTT GGAGAGACCG 
           AAAGATGATG AGAACGTGAA CTCCCAACCA TTTATGCGTT GGAGAGACCG 
           AAAGATGATG AGAACGTGAA CTCCCAACCA TTTATGCGTT GGAGAGACCG 
           AAAGATGATG AGAACGTGAA CTCCCAACCA TTTATGCGTT GGAGAGACCG 
           AAAGATGATG AGAACGTGAA CTCCCAACCA TTTATGCGTT GGAGAGACCG 
           AAAGATGATG AGAACGTGAA CTCCCAACCA TTTATGCGTT GGAGAGACCG 
           AAAGATGATG AGAACGTGAA CTCCCAACCA TTTATGCGTT GGAGAGACCG 
           AAAGATGATG AGAACGTGAA CTCCCAACCA TTTATGCGTT GGAGAGACCG 
           AAAGATGATG AGAACGTGAA CTCCCAACCA TTTATGCGTT GGAGAGACCG 
           AAAGATGATG AGAACGTAAA CTCCCAACCA TTTATGCGTT GGAGGGACCG 
           AAAGATGATG AGAACGTGAA CTCCCAACCA TTTATGCGTT GGCGAGACCG 
           AAAGATGATG AGAACGTGAA CTCCCAACCA TTTATGCGTT GGCGAGACCG 
           AAAGATGATG AGAACGTGAA CTCCCAACCA TTTATGCGTT GGCGAGACCG 
           AAAGATGATG AGAACGTGAA CTCCCAACCA TTTATGCGTT GGCGAGACCG 
           AAAGATGATG AGAACGTGAA CTCCCAACCA TTTATGCGTT GGCGAGACCG 
           AAAGATGATG AGAACGTGAA CTCCCAACCA TTTATGCGTT GGCGAGACCG 
           AAAGATGATG AGAACGTGAA CTCCCAACCA TTTATGCGTT GGCGAGACCG 
           AAAGATGATG AGAACGTGAA CTCCCAACCA TTTATGCGTT GGCGAGACCG 
           AAAGATGATG AGAACGTGAA CTCCCAACCA TTTATGCGTT GGCGAGACCG 
           AAAGATGATG AGAACGTGAA CTCCCAACCA TTTATGCGTT GGCGAGACCG 
           AAAGATGATG AGAACGTGAA CTCCCAACCA TTTATGCGTT GGCGAGACCG 
           AAAGATGATG AGAACGTGAA CTCCCAACCA TTTATGCGTT GGCGAGACCG 
           AAAGATGATG AGAACGTGAA CTCCCAACCA TTTATGCGTT GGCGAGACCG 
           AAAGATGATG AGAACGTGAA CTCCCAACCA TTTATGCGTT GGCGAGACCG 
           AAAGATGATG AGAACGTGAA CTCCCAACCA TTTATGCGTT GGCGAGACCG 
           AAAGATGATG AGAACGTGAA CTCCCAACCA TTTATGCGTT GGCGAGACCG 
           AAAGATGATG AGAACGTGAA CTCCCAACCA TTTATGCGTT GGCGAGACCG 
           AAAGATGATG AGAACGTGAA CTCCCAACCA TTTATGCGTT GGCGAGACCG 
           AAAGATGATG AGAACGTGAA CTCCCAACCA TTTATGCGTT GGCGAGACCG 
           AAAGATGATG AGAACGTGAA CTCCCAACCA TTTATGCGTT GGCGAGACCG 
           AAAGATGATG AGAACGTGAA CTCCCAACCA TTTATGCGTT GGCGAGACCG 
           AAAGATGATG AGAACGTGAA CTCCCAACCA TTTATGCGTT GGCGAGACCG 
           AAAGATGATG AGAACGTGAA CTCCCAACCA TTTATGCGTT GGCGAGACCG 
           AAAGATGATG AGAACGTGAA CTCCCAACCA TTTATGCGTT GGCGAGACCG 
           AAAGATGATG AGAACGTGAA CTCCCAACCA TTTATGCGTT GGCGAGACCG 
           AAAGATGATG AGAACGTGAA CTCCCAACCA TTTATGCGTT GGCGAGACCG 
           AAAGATGATG AGAACGTGAA CTCCCAACCA TTTATGCGTT GGCGAGACCG 
           AAAGATGATG AGAACGTGAA CTCCCAACCA TTTATGCGTT GGCGAGACCG 
           AAAGATGATG AGAACGTGAA CTCCCAACCA TTTATGCGTT GGCGAGACCG 
           AAAGATGATG AGAACGTGAA CTCCCAACCA TTTATGCGTT GGCGAGACCG 
           AAAGATGATG AGAACGTGAA CTCCCAACCA TTTATGCGTT GGCGAGACCG 
           AAAGATGATG AGAACGTGAA CTCCCAACCA TTTATGCGTT GGCGAGACCG 
           AAAGATGATG AGAACGTGAA CTCCCAACCA TTTATGCGTT GCGAAGACCG 
           AAAGATGATG AGAACGTGAA CTCCCAACCA TTTATGCGTT GGCGAGACCG 
           AAAGATGATG AGAACGTGAA CTCCCAACCA TTTATGCGTT GGCGAGACCG 
           AAAGATGATG AGAACGTGAA CTCCCAACCA TTTATGCGTT GGCGAGACCG 
           AAAGATGATG AGAACGTGAA CTCCCAACCA TTTATGCGTT GGCGAGACCG 
           AAAGATGATG AGAACGTGAA CTCCCAACCA TTTATGCGTT GGCGAGACCG 
           AAAGATGATG AGAACGTGAA CTCCCAACCA TTTATGCGTT GGCGAGACCG 
           AAAGATGATG AGAACGTGAA CTCCCAACCA TTTATGCGTT GGCGAGACCG 
           AAAGATGATG AGAACGTGAA CTCCCAACCA TTTATGCGTT GGCGAGACCG 
           AAAGATGATG AGAACGTGAA CTCCCAACCA TTTATGCGTT GGCGAGACCG 
           AAAGATGATG AGAACGTGAA CTCCCAACCA TTTATGCGTT GGCGAGACCG 
           AAAGATGATG AGAACGTGAA CTCCCAACCA TTTATGCGTT GGCGAGACCG 
           AAAGATGATG AGAACGTGAA CTCCCAACCA TTTATGCGTT GGAGGGACCG 
           AAAGATGATG AGAACGTGAA TTCCCAACCG TTTATGCGTT GGAGAGACCG 
           AAAGATGATG AAAACGTGAA CTCACAACCA TTTATGCGTT GGAGAGACCG 

           TTTCTTATTT TGTGCAGAAG CACTCTATAA AGCGCAAGCT GAAACAGGTG 
           TTTCTTATTT TGTGCAGAAG CACTCTATAA AGCGCAAGCT GAAACAGGTG 
           TTTCTTATTT TGTGCAGAAG CACTCTATAA AGCGCAAGCT GAAACAGGTG 
           TTTCTTATTT TGTGCGGAAG CGCTCTATAA AGCGCAAGCT GAAACAGGTG 
           TTTCTTATTT TGTGCGGAAG CAATCTATAA AGCGCAAGCT GAAACAGGTG 
           TTTCCTATTT TGTGCGGAAG CACTCTATAA AGCGCAAGCT GAAACAGGTG 
           TTTCCTATTT TGTGCGGAAG CACTCTATAA AGCGCAAGCT GAAACAGGTG 
           TTTCCTATTT TGTGCGGAAG CAATCTATAA AGCGCAAGCT GAAACAGGTG 
           TTTCCTATTT TGTGCGGAAG CAATCTATAA AGCGCAAGCT GAAACAGGTG 
           TTTCCTATTT TGTGCGGAAG CAATCTATAA AGCGCAAGCT GAAACAGGTG 
           TTTCCTATTT TGTGCGGAAG CAATCTATAA AGCGCAAGCT GAAACAGGTG 
           TTTCGTATTT TGTGCGGAAG CAATCTATAA AGCGCAAGCT GAAACAGGTG 
           TTTCATATTT TGTGCGGAAG CAATCTATAA AGCGCAAGCT GAAACAGGTG 
           TTTCGTATTT TGTGCGGAAG CAATCTATAA AGCGCAAGCT GAAACAGGTG 
           TTTCCTATTT TGTGCGGAAG CACTCTATAA AGCGCAAGCT GAAACAGGTG 
           TTTCCTATTT TGTGCGGAAG CACTCTATAA AGCGCAAGCT GAAACAGGTG 
           TTTCCTATTT TGTGCGGAAG CACTCTATAA AGCGCAAGCT GAAACAGGTG 
           TTTCCTATTT TGTGCGGAAG CACTCTATAA AGCGCAAGCT GAAACAGGTG 
           TTTCCTATTT TGTGCGGAAG CACTCTATAA AGCGCAAGCT GAAACAGGTG 
           TTTCCTATTT TGTGCGGAAG CAATCTATAA AGCGCAAGCT GAAACAGGTG 
           TTTCCTATTT TGTGCGGAAG CAATCTATAA AGCGCAAGCT GAAACAGGTG 
           TTTCCTATTT TGTGCGGAAG CAATCTATAA AGCGCAAGCT GAAACAGGTG 
           TTTCCTATTT TGTGCGGAAG CAATCTATAA AGCGCAAGCT GAAACAGGTG 
           TTTCGTATTT TGTGCGGAAG CAATCTTTAA AGCACAAGCT GAAACAGGTG 
           TTTCGTATTT TGTGCGGAAG CAATCTTTAA AGCACAAGCT GAAACAGGTG 
           TTTCGTATTT TGTGCGGAAG CAATCTTTAA AGCACAAGCT GAAACAGGTG 
           TTTCGTATTT TGTGCGGAAG CAATCTTTAA AGCACAAGCT GAAACAGGTG 
           TTTCGTATTT TGTGCGGAAG CAATCTTTAA AGCACAAGCT GAAACAGGTG 
           TTTCGTATTT TGTGCGGAAG CAATCTTTAA AGCACAAGCT GAAACAGGTG 
           TTTCGTATTT TGTGCGGAAG CAATCTTTAA AGCACAAGCT GAAACAGGTG 
           TTTCGTATTT TGTGCGGAAG CAATCTTTAA AGCACAAGCT GAAACAGGTG 
           TTTCGTATTT TGTGCGGAAG CAATCTTTAA AGCACAAGCT GAAACAGGTG 
           TTTCGTATTT TGTGCGGAAG CAATCTTTAA AGCACAAGCT GAAACAGGTG 
           TTTCGTATTT TGTGCGGAAN CAATCTTTAA AGCACANGCT GAANCAGGTG 
           TTTCGTATTT TGTGCGGAAG CACTCTTTAA AGCACAAGCT GAAACAGGTG 
           TTTCGTATTT TGTGCGGAAG CACTCTTTAA AGCACAAGCT GAAACAGGTG 
           TTTCGTATTT TGTGCGGAAG CACTCTTTAA AGCACAAGCT GAAACAGGTG 
           TTTCGTATTT TGTGCGGAAG CAATCTTTAA AGCACAAGCT GAAACAGGTG 
           TTTCGTATTT TGTGCGGAAG CAATCTTTAA AGCACAAGCT GAAACAGGTG 
           TTTCTTATTT TGTGCGGAAG CAATCTTTAA AGCACAAGCT GAAACAGGTG 
           TTTCGTATTT TGTGCGGAAG CAATCTTTAA AGCACAAGCT GAAACAGGTG 
           TTTCGTATTT TGTGCGGAAG CAATCTTTAA AGCACAAGCT GAAACAGGTG 
           TTTCGTATTT TGTGCGGAAG CAATATTTAA AGCACAAGCT GAAACAGGTG 
           TTTCGTATTT TGTGCGGAAG CACTCTTTAA AGCACAAGCT GAAACAGGTG 
           TTTCGTATTT TGTGCGGAAG CACTCTTTAA AGCACAAGCT GAAACAGGTG 
           TTTCGTATTT TGTGCGGAAG CAATCTTTAA AGCACAAGCT GAAACAGGTG 
           TTTCGTATTT TGTGCGGAAG CAATCTTTAA AGCACAAGCT GAAACAGGTG 
           TTTCGTATTT TGTGCGGAAG CACTCTTTAA AGCACAAGCT GAAACAGGTG 
           TTTCGTATTT TGTGCGGAAG CACTCTTTAA AGCACAAGCT GAAACAGGTG 
           TTTCGTATTT TGTGCGGAAG CAATCTTTAA AGCACAAGCT GAAACAGGTG 
           TTTCGTATTT TGTGCGGAAG CAATCTTTAA AGCACAAGCT GAAACAGGTG 
           TTTCGTATTT TGTGCGGAAG CAATCTTTAA AGCNCAAGCT GAAACAGGTG 
           TTTCGTATTT TGTGCGGAAG CAATCTTTAA AGCACAAGCT GAAACAGGTG 
           TTTCGTATTT TGTGCGGAAG CAATCTTTAA AGCACAAGCT GAAACAGGTG 
           TTTCGTATTT TGTGCGGAAG CAATCTTTAA AGCACAAGCT GAAACAGGTG 
           TTTCGTATTT TGTGGCGAAG CACTCTTTAA AGCACAAGCT GAAACAGGTG 
           TTTCGTATTT TGTGCGGAAG CTATCTTTAA AGCACAAGCT GAAACAGGTG 
           TTTCGTATTT TGTGCGGAAG CACTCTTTAA AGCACAAGCT GAAACAGGTG 
           TTTCGTATTT TGTGCGGAAG CACTCTTTAA AGCACAAGCT GAAACAGGTG 
           TTTCTTATTT TGTGCGGAAG CACTCTTTAA AGCACAAGCT GAAACAGGTG 
           TTTCGTATTT TGTGCGGAAG CACTCTTTAA AGCACAAGCT GAAACAGGTG 
           TTTCGTATTT TGTGCGGAAG CACTCTTTAA AGCACAAGCT GAAACAGGTG 
           TTTCGTATTT TGTGCGGAAG CACTCTTTAA AGCACAAGCT GAAACAGGTG 
           TTTCTGCTTT TGTGCGGAAG CACTCTTTAA AGCACAAGCT GAAACAGGTG 
           TTTCTTATTT TGTGCGGAAG CAATCTTTAA AGCACAAGCT GAGACAGGTG 
           TTTCGTATTT TGTGCGGAAG CACTCTTTAA AGCACAAGCT GAAACAGGTG 
           TTTTGTATTT TGTGCGGAAG CAATCTTTAA AGCACAAGCT GAAACAGGTG 
           TTTCTTATTT TGTGCGGAAG CTCTTTATAA AGCGCAAGCT GAAACAGGTG 
           TTTCTTATTT TGTGCCGAAG CCATTTTTAA AGCACAGGCC GAAACGGGTG 
           TTTCGTATTT TGTGCCGAAG CAATTTATAA AGCACAAGCT GAAACAGGTG 

           AAATCAAAGG TCATTACTTG AATGCTACTG CAGGTACATG CGAAGAAATG 
           AAATCAAAGG TCATTACTTG AATGCTACTG CAGGTACATG CGAAGAAATG 
           AAATCAAAGG TCATTACTTG AATGCTACTG CAGGTACATG CGAAGAAATG 
           AAATCAAAGG TCATTACTTG AATGCTACTG CGGGTACATG CGAAGAAATG 
           AAATCAAAGG TCATTACTTG AATGCTACTG CAGGTACATG CGAAGAAATG 
           AAATCAAAGG GCATTACTTG AATGCTACTG CAGGTACATG CGAAGAAATG 
           AAATCAAAGG GCATTACTTG AATGCTACTG CAGGTACATG CGAAGAAATG 
           AAATCAAAGG GCATTACTTG AATGCTACTG CAGGTACATG CGAAGAAATG 
           AAATCAAAGG GCATTACTTG AATGCTACTG CAGGTACATG CGAAGAAATG 
           AAATCAAAGG NCATTACTTG AATGCTACTG CAGGTACATG CGAAGGAATG 
           AAATCAAAGG GCATTACTTG AATGCTACTG CAGGTACATG CGAAGAAATG 
           AAATCAAAGG GCATTACTTG AATGCTACTG CAGGTACATG CGAAGAAATG 
           AAATCAAAGG GCATTACTTG AATGCTACTG CAGGTACATG CGAAGAAATG 
           AAATCAAAGG GCATTACTTG AATGCTACTG CAGGTACATG CGAAGAAATG 
           AAATCAAAGG GCATTACTTG AATGCTACTG CAGGTACATG CGAAGAAATG 
           AAATCAAAGG GCATTACTTG AATGCTACTG CAGGTACATG CGAAGAAATG 
           AAATCAAAGG GCATTACTTG AATGCTACTG CAGGTACATG CGAAGAAATG 
           AAATCAAAGG GCATTACTTG AATGCTACTG CAGGTACATG CGAAGAAATG 
           AAATCAAAGG GCATTACTTG AATGCTACTG CAGGTACATG CGAAGAAATG 
           AAATCAAAGG TCATTACTTG AATGCTACTG CAGGTACATG CGAAGAAATG 
           AAATCAAAGG TCATTACTTG AATGCTACTG CAGGTACATG CGAAGAAATG 
           AAATCAAAGG TCATTACTTG AATGCTACTG CAGGTACATG CGAAGAAATG 
           AAATCAAAGG TCATTACTTG AATGCTACTG CAGGTACATG GGAAGAAATG 
           AAATCAAAGT TCATCATTTG AATGCTACTG CAGGTACNTG ---------- 
           AAATCAAAGG TCATTACTTG AATGCTACTG CAGGTACATG CGAAGAAATG 
           AAATCAAAGG TCATTACTTG AATGCTACTG CAGGTACATG CGAAGAAATG 
           AAATCAAAGG TCATTACTTG AATGCTACTG CAGGTACATG CGAAGAAATG 
           AAATCAAAGG TCATTACTTG AATGCTACTG CAGGTACATG CGAAGAAATG 
           AAATCAAAGG TCATTACTTG AATGCTACTG CAGGTACATG CGAAGAAATG 
           AAATCAAAGG TCATTACTTG AATGCTACTG CAGGTACATG CGAAGAAATG 
           AAATCAAAGG TCATTACTTG AATGCTACTG CAGGTACATG CGAAGAAATG 
           AAATCAAAGG TCATTACTTG AATGCTACTG CAGGTACATG CGAAGAAATG 
           AAATCAAAGG TCATTACTTG AATGCTACTG CAGGTACATG CGAAGAAATG 
           AANTCAAAGG TCATTACTTG AATGCTACTG CAGGTACATG CGAAGAAATG 
           AAATCAAAGG TCATTACTTG AATGCTACTG CAGGTACATG CGAAGAAATG 
           AAATCAAAGG TCATTACTTG AATGCTACTG CAGGTACATG CGAAGAAATG 
           AAATCAAAGG TCATTACTTG AATGCTACTG CAGGTACATG CGAAGAAATG 
           AAATCAAAGG TCATTACTTG AATGCTACTG CAGGTACATG CGAAGAAATG 
           AAATCAAAGG TCATTACTTG AATGCTACTG CAGGTACATG CGAAGAAATG 
           AAATCAAAGG TCATTACTTG AATGCTACTG CAGGTACATG CGAAGAAATG 
           AAATCAAAGG TCATTACTTG AATGCTACTG CAGGTACATG CGAAGAAATG 
           AAATCAAAGG TCATTACTTG AATGCTACTG CAGGTACATG CGAAGAAATG 
           AAATCAAAGG TCATTACTTG AATGCTACTG CAGGTACATG CGAAGAAATG 
           AAATCAAAGG TCATAACTTG AATGCTACTG CAGGTACATG CGAAGAAATG 
           AAATCAAAGG TCATTACTTG AATGCTACTG CAGGTACATG CGAAGAAATG 
           AAATCAAAGG TCATTACTTG AATGCTACTG CAGGTACATG CGAAGAAATG 
           AAATCAAAGG TCATTACTTG AATGCTACTG CAGGTACATG CGAAGAAATG 
           AAATCAAAGG TCATTACTTG AATGCTACTG CAGGTACATG CGAAGAAATG 
           AAATCAAAGG TCATTACTTG AATGCTACTG CAGGTACATG CGAAGAAATG 
           AAATCAAAGT TCATTACTTG AATGCTACTG CAGGTACATG CGAAGAAATG 
           AAATCAAAGG TCATTACTTG AATGCTACTG CAGGTACATG CGAAGAAATG 
           AAATCAAAGG TCATTACTTG AATGCTACTG CAGGTACATG CGAAGAAATG 
           AAATCAAAGG TCATTACTTG AATGCTACTG CAGGTACATG CGAAGAAATG 
           AAATCAAAGG TCATTACTTG AATGCTACTG CAGGTACATG CGAAGAAATG 
           AAATCAAAGG TCATTACTTG AATGCTACTG CAGGTACATG CGAAGAAATG 
           AACTCAAAGG TCATTACTTG AATGCTACTG CAGGTACATG CGAAGAAATG 
           AAATCAAAGG TCATTACTTG AATGCTACTG CAGGTACATG CGAAGAAATG 
           AAATCAAAGG TCATTACTTG AATGCTACTG CAGGTACATG CGAAGAAATG 
           AAATCAAAGG TCATTACTTG AATGCTACTG CAGGTACATG CGAAGAAATG 
           AAATCAAAGG TCATTACTTG AATGCTACTG CAGGTACATG CGAAGAAATG 
           AAATCAAAGG TCATTACTTG AATGCTACTG CAGGTACATG CGAAGAAATG 
           AAATCAAAGG TCATTACTTG AATGCTACTG CAGGTACATG CGAAGAAATG 
           AAATCAAAGG TCATTACTTG AATGCTACTG CAGGTACATG CGAAGAAATG 
           AAATCAAAGG TCATTACTTG AATGCTACTG CAGGGACATG CGAAGAAATG 
           AAATCAAAGG TCATTACTTG AATGCTACTG CAGGTACATG CGAAGAAATG 
           AAATCAAAGG TCATTACTTG AATGCTACTG CAGGTACATG CGAAGAAATG 
           AAATCAAAGG TCATTACTTG AACGCTACTG CAGGTACATG CGAAGAAATG 
           AAATCAAAGG TCATTACTTG AATGCTACTG CAGGGACATG CGAAGAAATG 
           AAATTAAAGG GCATTACTTG AATGCTACTG CGGGTACATG TGAAGAAATG 
           AAATCAAAGG GCATTACTTG AATGCTACTG CAGGTACATC TGAAGAAATG 

           ATAAAAAGGG CTGTSTTTGC CAGAGAGTTG GGAGTTCCGA TCGTAATGCA 
           ATAAAAAGGG CTGTCTTTGC CAGAGAGTTG GGAGTTCCGA TCGTAATGCA 
           ATAAAAAGGG CTGTCTTTGC CAGAGAGTTG GGAGTTCCGA TCGTAATGCA 
           ATAAAAAGGG CTGTCTTTGC CAGAGAGTTG GGAGTTCCGA TCGTAATGCA 
           ATAAAAAGGG CTGTCTTTGC CAGAGAGTTG GGAGTTCCGA TCGTAATGCA 
           ATAAAAAGGG CTGTCTTTGC CAGAGAGTTG GGAGTTCCTA TCGTAATGCA 
           ATAAAAAGGG CTGTCTTTGC CAGAGAGTTG GGAGTTCCTA TCGTAATGCA 
           ATAAAAAGGG CTGTCTTTGC CCGAGAGTTG GGAGCTCCTA TCGTAATGCA 
           ATAAAAAGGG CTGTCTTTGC CCGAGAGTTG GGAGTTCCTA TCGTAATGCA 
           ATAAAAAGGG CTGTTTCTGC CCGAGAGTTG GGAGTTCCTA TCGTAATGCA 
           ATAAAAAGGG CTGTCTTTGC CCGAGAGTTG GGAGTTCCTA TCGTAATGCA 
           ATAAAAAGGG CTGTCTTTGC CCGAGAGTTG GGAGTTCCTA TCGTAATGCA 
           ATAAAAAGGG CTGTCTTTGC CCGAGAGTTG GGAGTTCCTA TCGTAATGCA 
           ATAAAAAGGG CTGTCTTTGC CCGAGAATTG GGAGTTCCTA TCGTAATGCA 
           ATAAAAAGGG CTGTCTTTGC CCGAGAGTTG GGAGTTCCTA TCGTAATGCA 
           ATAAAAAGGG CTGTCTTTGC CCGAGAGTTG GGAGTTCCTA TCGTAATGCA 
           ATAAAAAGGG CTGTCTTTGC CCGAGAGTTG GGAGTTCCTA TCGTAATGCA 
           ATAAAAAGGG CTGTCTTTGC CCGAGAGTTG GGAGTTCCTA TCGTAATGCA 
           ATAAAAAGGG CTGTCTTTGC CCGAGAGTTG GGAGTTCCTA TCGTAATGCA 
           ATAAAAAGGG CTGTCTTTGC CAGAGAGTTG GGAGTTCCTA TCGTAATGCA 
           ATAAAAAGGG CTGTCTTTGC CAGAGAGTTG GGAGTTCCTA TCGTAATGCA 
           ATTAAAAGGG CAGTATTTGC TAGAGAATTG GGAGTTCCCA TCGTAATGCA 
           ATAAAAAGGG CTGTCTTTGC CAGAGAATTG GGAGTTCCTA TCGTAATGCA 
           ---------- ---------- ---------- ---------- ---------- 
           CTAAAAAGGG CTGTCTTTGC CAGAGAGTTG GGAGTTCCTA TCGTAATGCA 
           CTAAAAAGGG CTGTCTTTGC CAGAGAGTTG GGAGTTCCTA TCGTAATGCA 
           CTAAAAAGGG CTGTCTTTGC CAGAGAGTTG GGAGTTCCTA TCGTAATGCA 
           CTAAAAAGGG CTGTCTTTGC CAGAGAGTTG GGAGTTCCTA TCGTAATGCA 
           CTAAAAAGGG CTGTCTTTGC CAGAGAGTTG GGAGCTCCTA TCATAATGCA 
           CTAAAAAGGG CTATCTTTGC CAGAGAGTTG GGAGTTCCTA TCATAATGCA 
           CTAAAAAGGG CTGTCTTTGC CAGAGAGTTG GGAGTTCCTA TCGTAATGCA 
           CTAAAAAGGG CTGTCTTTGC CAGAGAGTTG GGAGCTCCTA TCGTAATGCA 
           CTAAAAAGGG CTATCTTTGC CAGAGAGTTG GGAGTTCCTA TCATAATGCA 
           CTAAAAAGGG CTGTCTTTGC CAGAGAGTTG GGAGTTCCTA TCATAATGCA 
           ATAAAAAGGG CTGTCTTTGC CAGAGAGTTG GGAGTTCCTA TCATAATGCA 
           CTAAAAAGGG CTGTCTTTGC CAGAGAGTTG GGAGTTCCTA TCGTAATGCA 
           CTAAAAAGGG CTGTCTTTGC CAGAGAGTTG GGAGTTCCTA TCATAATGCA 
           CTAAAAAGGG CTGTCTTTGC CAGAGAGTTG GGAGTTCCTA TCATAATGCA 
           CTAAAAAGGG CTGTCTTTGC CAGAGAGTTG GGAGTTCCTA TCATAATGCA 
           CTAAAAAGGG CTGTCTTTGC CAGAGAGTTG GGAGTTCCTA TCATAATGCA 
           CTAAAAAGGG CTGTCTTTGC CAGAGAGTTG GGAGTTCCTA TCATAATGCA 
           CTAAAAAGGG CTGTCTTTGC CAGAGAGTTG GGAGTTCCTA TCATAATGCA 
           CTAAAAAGGG CTGTCTTTGC CAGAGAGTTG GGAGTTCCTA TCATAATGCA 
           CTTAAAAGGG CTGTCTTTGC CAGAGAATTG GGAGTTCCTA TCGTAATGCA 
           CTAAAAAGGG CTGTCTTTGC CAGAGAGTTG GGAGTTCCTA TCGTAATGCA 
           CTAAAAAGGG CTGTCTTTGC CAGAGAGTTG GGAGTTCCTA TCATAATGCA 
           ATAAAAAGGG CTGTSTTTGC CAGAGAGTTG GGAGTTCCTA TCGTAATGCA 
           ATGAAAAGGG CTGTCTTTGC CAGAGAGTTG GGAGTTCCTA TCATAATGCA 
           CTAAAAAGGG CTGTCTTTGC CAGAGAGTTG GGAGTTCCTA TCGTAATGCA 
           CTAAAAAGGG CTGTCTTTGC CAGAGAGTTG GAAGTTCCTA TCGTAATGCA 
           ATAAAAAGGG CTGTCTTTGC CCGAGAGTTG GGAGTTCCTA TCATAATGCA 
           ATAAAAAGGG CTGTCTTTGC CAGAGAGTTG GGAGTTCCTA TCGTAATGCA 
           ATAAAAAGGG CTGTCTTTGC CAGAGAGTTG GGAGTTCCTA TCGTAATGCA 
           ATAAAAAGCG CGTTCTTTGC CAGAGAGTTG GGAGTTCCTA TCGTAATGCA 
           ATAAAAAGGG CTGTCTTTGC TAGAGAGTTG GGAGTTCCTA TCGTAATGCA 
           ATAAAAAGGG CTGTCTTTGC CAGAGAGTTG GGAGTTCCTA TCGTAATGCA 
           ATAAAAAGGG CTGTCTTTGC CAGAGAGTTG GGAGTTCCTA TCGTAATGCA 
           CTAAAAAGGG CTGCNTTTGC CAGAGAGTTG GGAGTTCCTA TCGTAATGCA 
           ATGAAAAGGG CTGTCTTTGC CAGAGAGTTG GGAGTTCCTA TCGTAATGCA 
           CTAAAAAGGG CTATCTTTGC CAGAGAGTTG GGAGTTCCTA TCGTAATGCA 
           CTAAAAAGGG CTATCTTTGC CAGAGAGTTG GGAGTTCCTA TCGTAATGCA 
           ATGAAAAGGG CTGTCTTTGC CAGAGAGTTG GGAGTTCCTA TCGTAATGCA 
           ATAAAAAGGG CTGTCTTTGC CAGAGAGTTG GGAGTTCCTA TCGTAATGCA 
           ATGAAAAGGG CTGTCTTTGC CAGAGAGTTG GGAGTTCCTA TCGTAATGCA 
           ATAAAAAGGG CTGTCTTTGC CAGAGAGTTG GGAGTTCCTA TCGTAATGCA 
           ATAAAAAGAG CTGTCTTTGC CAGAGAGTTG GGAGTTCCTA TCGTAATGCA 
           ATAAAAAGGG CTGTCTTTGC CAGAGAGTTG GGAGTTCCTA TCGTAATGCA 
           CTAAAAAGGG CTGTCTTTGC CAGAGAGTTG GGAGTTCCTA TCGTAATGCA 
           ATAAAAAGAG CTGTATTTGC GAGAGAATTA GGAGTTCCTA TCGTAATGCA 
           ATCAAAAGGG CTGTATTTGC CAGAGAATTA GGAGTTCCTA TCGTAATGCA 

           TGACTACTTA ACAGGGGGAT TCANNGGAAA TACNANCTTG GCTCATTATT 
           TGACTACTTA ACAGGCGGAT TCACCGCAAA TACAAGTTTG GCTCATTATT 
           TGACTACTTA ACAGGCGGAT TCACCGCAAA TACAACTTTG GCTCATTATT 
           TGACTACTTA ACAGGCGGAT TCACCGCAAA TACTAGTTTG GCTCATTATT 
           TGACTACTTA ACAGGCGGAT TCACCGCAAA TACTAGCTTG GCTCATTATT 
           TGACTACTTA ACTGGGGGAT TCACCGCAAA TACTAGCTTG GCTCATTATT 
           TGACTACTTA ACTGGGGGAT TCACCGCAAA TACTAGCTTG GCTCATTATT 
           TGACTACTTA ACTGGGGGAT TCACCGCAAA TACTAGCTTG GCTCATTATT 
           TGACTACTTA ACTGGGGGAT TCACCGCAAA TACTAGCTTG GCTCATTATT 
           TGACTACTTA ACTGGGGGAT TCACCGCAAA TACTAGCTTG GCTCATTATT 
           TGACTACTTA ACTGGGGGAT TCACCGCAAA TACTAGCTTG GCTCATTATT 
           TGACTACTTA ACTGGGGGAT TCACCGCAAA TACTAGCTTG GCTCATTATT 
           TGACTACTTA ACTGGGGGAT TCACCGCAAA TACTAGCTTG GCTCATTATT 
           TGACTACTTA ACTGGGGGAT TCACCGCAAA TACTAGCTTG GCTCATTATT 
           TGACTACTTA ACTGGGGGAT TCACCGCAAA TACTAGCTTG GCTCATTATT 
           TGACTACTTA ACTGGGGGAT TCACCGCAAA TACTAGCTTG GCTCATTATT 
           TGACTACTTA ACTGGGGGAT TCACCGCAAA TACTAGCTTG GCTCATTATT 
           TGACTACTTA ACTGGGGGAT TCACCGCAAA TACTAGCTTG GCTCATTATT 
           TGACTACTTA ACTGGGGGAT TCACCGCAAA TACTAGCTTG GCTCATTATT 
           TGACTACTTA ACTGGGGGAT TCACCGCAAA TACTAGCTTG GCTCATTATT 
           TGACTACTTA ACTGGGGGAT TCACCGCAAA TACTAGCTTG GCTCATTATT 
           TGACTACATA ACAGGAGGAT TCACTGCAAA TACTAGCTTG GCTCATTATT 
           TGACTACTTA ACAGGGGGAT TCACCGCAAA TACTAGCTTG GCTCATTATT 
           ---------- ---------- ---------- ---------- ---------- 
           TGACTACTTA ACAGGTGGAT TCACCGCAAA TACTAGCTTG GCTCATTATT 
           TGACTACTTA ACAGGTGGAT TCACCGCAAA TACTAGCTTG GCTCATTATT 
           TGACTACTTA ACAGGTGGAT TCACCGCAAA TACTAGCTTG GCTCATTATT 
           TGACTACTTA ACAGGTGGAT TCACCGCAAA TACTAGCTTG GCTCATTATT 
           TGACTACTTA ACAGGTGGAT TCACCGCAAA TACTAGCTTG GCTCATTATT 
           TGACTACTTA ACAGGTGGAT TCACCGCAAA TACTAGCTTG GCTCATTATT 
           TGACTACTTA ACAGGTGGAT TCACCGCAAA TACTAGCTTG GCTCATTATT 
           TGACTACTTA ACAGGTGGAT TCACCGCAAA TACTAGCTTG GCTCATTATT 
           TGACTACTTA ACAGGTGGAT TCACCGCAAA TACTAGCTTG GCTCATTATT 
           TGACTACTTA ACAGGNGGAT TCACCGCAAA TACTAGCTTG GCTCATTATT 
           TGACTACTTA ACAGGTGGAT TCACCGCAAA TACTAGCTTG GCTCATTATT 
           TGACTACTTA ACAGGTGGAT TCACCGCAAA TACTAGCTTG GCTCATTATT 
           TGACTACTTA ACAGGTGGAT TCACCGCAAA TACTACCTTG GCTCATTATT 
           TGACTACTTA ACAGGTGGAT TCACCGCAAA TACTAGCTTG GCTCATTATT 
           TGACTACTTA ACAGGTGGAT TCACCGCAAA TACTAGCTTG GCTCATTATT 
           TGACTACTTA ACAGGTGGAT TCACCGCAAA TACTAGCTTG GCTCATTATT 
           TGACTACTTA ACAGGTGGAT TCACCGCAAA TACTAGCTTG GCTCATTATT 
           TGACTACTTA ACAGGTGGAT TCACCGCAAA TACTAGCTTG GCTCATTATT 
           TGACTACTTA ACAGGTGGAT TCACCGCAAA TACTAGCTTG GCTCATTATT 
           TGACTACTTA ACAGGTGGAT TCACCGCAAA TACTAGCTTG GCTCATTATT 
           TGACTACTTA ACAGGTGGAT TCACCGCAAA TACTAGCTTG GCTCATTATT 
           TGACTACTTA ACAGGTGGAT TCACCGCAAA TACTAGCTTG GCTCATTATT 
           TGACTACTTA ACAGGTGGAT TCACCGCAAA TACTAGCTTG GCTCATTATT 
           TGACTACTTA ACAGGTGGAT TCACCGCAAA TACTAGCTTG GCTCATTATT 
           TGACTACTTA ACAGGTGGAT TCACCGCAAA TACTAGCTTG GCTCATTATT 
           TGACTACTTA ACAGGTGGAT TCACCGCAAA TACTAGCTTG GCTCATTATT 
           TGACTACTTA ACAGGTGGAT TCACCGCAAA TACTAGCTTG GCTCATTATT 
           TGACTACTTA ACAGGNGGAT TCACCGCAAA TACTAGCTTG GCTCATTATT 
           TGACTACTTA ACAGGTGGAT TCACCGCAAA TACTAGCTTG GCTCATTATT 
           TGACTACTTA ACAGGTGGAT TCACCGCAAA TACTAGCTTG GCTCATTATT 
           TGACTACTTA ACAGGTGGAT TCACCGCAAA TACTAGCTTG GCTCATTATT 
           TGACTACTTA ACAGGTGGAT TCACCGCAAA TACTACCTTG GCTCATTATT 
           TGACTACTTA ACAGGTGGAT TCACCGCAAA TACTAGCTTG GCTCATTATT 
           TGACTACTTA ACAGGTGGAT TCACCGCAAA TACTAGCTTG GCTCATTATT 
           TGACTACTTA ACAGGTGGAT TCACCGCAAA TACTAGCTTG GCTCATTATT 
           TGACTACTTA ACAGGTGGAT TCACCGCAAA TACTAGCTTG GCTCATTATT 
           TGACTACTTA ACAGGTGGAT TCACCGCAAA TACTAGTTTG GCTCATTATT 
           TGACTACTTA ACAGGTGGAT TCACCGCAAA TACTAGCTTG GCTCATTATT 
           TGACTACTTA ACAGGTGGAT TCACCGCAAA TACTAGCTTG GCTCATTATT 
           TGACTACTTA ACAGGTGGAT TCACCGCAAA TACTAGCTTG GCTCATTATT 
           TGACTACTTA ACAGGTGGAT TCACCGCAAA TACTAGCTTG GCTCATTATT 
           TGACTACTTA ACAGGTGGAT TCACCGCAAA TACTAGCTTG GCTCATTATT 
           TGACTACTTA ACAGGTGGAT TCACGGCAAA TACTAGCTTG GCTCATTATT 
           TGACTACTTA ACAGGGGGAT TCACCGCAAA TACTACCTTG GCTCATTATT 
           TGACTACTTA ACAGGGGGAT TCACCGCAAA TACTAGCTTG GCTCATTATT 
           TGACTATTTA ACAGGGGGAT TCACTGCAAA TACTAGCTTG GCTCATTATT 

           GCCGAGATAA TGGTCTACTT CTTCACATCC ACCGTGCAAT GCATGCAGTT 
           GCCGAGATAA TGGTCTACTT CTTCACATCC ACCGTGCAAT GCATGCAGTT 
           GCCGAGATAA TGGTCTACTT CTTCACATCC ACCGTGCAAT GCATGCAGTT 
           GCCGAGATAA TGGTCTACTT CTTCACATCC ACCGTGCAAT GCATGCAGTT 
           GCCGAGATAA TGGTCTACTT CTTCACATCC ACCGTGCAAT GCATGCAGTT 
           GCCGAGATAA TGGTCTACTT CTTCACATCC ACCGTGCAAT GCATGCAGTT 
           GCCGAGATAA TGGTCTACTT CTTCACATCC ACCGTGCAAT GCATGCAGTT 
           GCCGAGATAA TGGTCTACTT CTTCACATCC ACCGTGCAAT GCATGCAGTT 
           GCCGAGATAA TGGTCTACTT CTTCACATCC ACCGTGCAAT GCATGCAGTT 
           GCCGAGATAA TGGTCTACTT CTTCACATCC ACCGTGCAAT GCATGCAGTT 
           GCCGAGATAA TGGTCTACTT CTTCACATCC ACCGTGCAAT GCATGCAGTT 
           GCCGAGATAA TGGTCTACTT CTTCACATCC ACCGTGCAAT GCATGCAGTT 
           GCCGAGATAA TGGTCTACTT CTTCACATCC ACCGTGCAAT GCATGCAGTT 
           GCCGAGATAA TGGTCTACTT CTTCACATCC ACCGTGCAAT GCATGCAGTT 
           GCCGAGATAA TGGTCTACTT CTTCACATCC ACCGTGCAAT GCATGCAGTT 
           GCCGAGATAA TGGTCTACTT CTTCACATCC ACCGTGCAAT GCATGCAGTT 
           GCCGAGATAA TGGTCTACTT CTTCACATCC ACCGTGCAAT GCATGCAGTT 
           GCCGAGATAA TGGTCTACTT CTTCACATCC ACCGTGCAAT GCATGCAGTT 
           GCCGAGATAA TGGTCTACTT CTTCACATCC ACCGTGCAAT GCATGCAGTT 
           GCCGAGATAA TGGTCTACTT CTTCACATCC ACCGTGCAAT GCATGCAGTT 
           GCCGAGATAA TGGTCTACTT CTTCACATCC ACCGTGCAAT GCATGCAGTT 
           GCCGAGATAA TGGTCTACTT CTTCACATCC ATCGTGCAAT GCATGCAGTT 
           GCCGAGATAA TGGTCTACTT CTTCACATCC ACCGTGCAAT GCATGCAGTT 
           ---------- ---------- ---------- ---------- ---------- 
           GCCGAGATAA TGGTCTACTT CTTCACATCC ACCGTGCAAT GCATGCAGTT 
           GCCGAGATAA TGGTCTACTT CTTCACATCC ACCGTGCAAT GCATGCAGTT 
           GCCGAGATAA TGGTCTACTT CTTCACATCC ACCGTGCAAT GCATGCAGTT 
           GCCGAGATAA TGGTCTACTT CTTCACATCC ACCGTGCAAT GCATGCAGTT 
           GCCGAGATAA TGGTCTACTT CTTCACATCC ACCGTGCAAT GCATGCAGTT 
           GCCGAGATAA TGGTCTACTT CTTCACATCC ACCGTGCAAT GCATGCAGTT 
           GCCGAGATAA TGGTCTACTT CTTCACATCC ACCGTGCAAT GCATGCAGTT 
           GCCGAGATAA TGGTCTACTT CTTCACATCC ACCGTGCAAT GCATGCAGTT 
           GCCGAGATAA TGGTCTACTT CTTCACATCC ACCGTGCAAT GCATGCAGTT 
           GCCGAGATAA TGGTCTACTT CTTCACATCC ACCGTGCAAT GCATGCAGTT 
           GCCGAGATAA TGGTCTACTT CTTCACATCC ACCGTGCAAT GCATGCAGTT 
           GCCGAGATAA TGGTCTACTT CTTCACATCC ACCGTGCAAT GCATGCAGTT 
           GCCGAGATAA TGGTCTACTT CTTCACATCC ACCGTGCAAT GCATGCAGTT 
           GCCGAGATAA TGGTCTACTT CTTCACATCC ACCGTGCAAT GCATGCAGTT 
           GCCGAGATAA TGGTCTACTT CTTCACATCC ACCGTGCAAT GCATGCAGTT 
           GCCGAGATAA TGGTCTACTT CTTCACATCC ACCGTGCAAT GCATGCAGTT 
           GCCGAGATAA TGGTCTACTT CTTCACATCC ACCGTGCAAT GCATGCAGTT 
           GCCGAGATAA TGGTCTACTT CTTCACATCC ACCGTGCAAT GCATGCAGTT 
           GCCGAGATAA TGGTCTACTT CTTCACATCC ACCGTGCAAT GCATGCAGTT 
           GCCGAGATAA TGGTCTACTT CTTCACATCC ACCGTGCAAT GCATGCAGTT 
           GCCGAGATAA TGGTCTACTT CTTCACATCC ACCGTGCAAT GCATGCAGTT 
           GCCGAGATAA TGGTCTACTT CTTCACATCC ACCGTGCAAT GCATGCAGTT 
           GCCGAGATAA TGGTCTACTT CTTCACATCC ACCGTGCAAT GCATGCAGTT 
           GCCGAGATAA TGGTCTACTT CTTCACATCC ATCCTGCAAT GCATGCAGTT 
           GCCGAGATAA TGGTCTACTT CTTCACATCC ACCGTGCAAT GCATGCAGTT 
           GCCGAGATAA TGTTCTACTT CTTCACATCC ACCGTGCAAT GCATGCAGTT 
           GCCGAGATAA TGGTCTACTT CTTCACATCC ACCGTGCAAT GCATGCAGTT 
           GCCGAGATAA TGGTCTACTT CTTCACATCC ACCGTGCAAT GCATGCAGTT 
           GCCGAGATAA TGGTCTACTT CTTCACATCC ACCGTGCAAT GCATGCAGTT 
           GCCGAGATAA TGGTCTACTT CTTCACATCC ACCGTGCAAT GCATGCAGTT 
           GTCGAGATAA TGGTCTACTT CTTCACATCC ACCGTGCAAT GCATGCAGTT 
           GCCGAGATAA TGGTCTACTT CTTCACATCC ACCGTGCAAT GCATGCAGTT 
           GCCGAGATAA TGGTCTACTT CTTCACATCC ACCGTGCAAT GCATGCAGTT 
           GCCGAGATAA TGGTCTACTT CTTCACATCC ACCGTGCAAT GCATGCAGTT 
           GCCGAGATAA TGGTCTACTT CTTCACATCC ACCGTGCAAT GCATGCAGTT 
           GCCGAGATAA TGGTCTACTT CTTCACATCC ACCGTGCAAT GCATGCAGTT 
           GCCGAGATAA TGGTCTACTT CTTCACATCC ACCGCGCAAT GCATGCAGTT 
           GCCGAGATAA TGGTCTACTT CTTCACATCC ACCGTGCAAT GCATGCAGTT 
           GCCGAGATAA TGGTCTACTT CTTCACATCC ACCGTGCAAT GCATGCAGTT 
           GCCGAGATAA TGGTCTACTT CTTCACATCC ACCGTGCAAT GCATGCAGTT 
           GCCGAGATAA TGGTCTACTT CTTCACATCC ACCGTGCAAT GCATGCAGTT 
           GCCGAGATAA TGGTCTACTT CTTCACATCC ACCGTGCAAT GCATGCAGTT 
           GCCGAGATAA TGGTCTACTT CTTCACATCC ACCGTGCAAT GCATGCAGTT 
           GCCGAGATAA TGGTCTACTT CTTCACATCC ACCGTGCAAT GCATGCAGTT 
           GTCGGGATAA TGGTCTACTT CTTCACATCC ATCGTGCAAT GCATGCAGTT 
           GCCGAGATAA TGGCCTACTT CTTCACATCC ACCGTGCAAT GCATGCAGTT 

           ATTGATAGAC AGAAGAATCA TCGTATGCAC TTTCGGGTAC TCASTAAAGC 
           ATTGATAGAC AGAAGAATCA TGGTATGCAC TTTCGTGTAC TAGCTAAAGC 
           ATTGATAGAC AGAAGAATCA TGGTATGCAC TTTCGTGTAC TAGCTAAAGC 
           ATTGATAGAC AGAAGAATCA TGGTATGCAC TTTCGTGTAC TAGCTAAAGC 
           ATTGATAGAC AGAAGAATCA TGGTATGCAC TTTCGTGTAC TAGCTAAAGC 
           ATTGATAGAC AGAAGAATCA TGGTATGCAC TTTCGTGTAC TAGCTAAAGC 
           ATTGATAGAC AGAAGAATCA TGGTATGCAC TTTCGTGTAC TAGCTAAAGC 
           ATTGATAGAC AGAAGAATCA TGGTATGCAC TTTCGTGTAC TAGCTAAAGC 
           ATTGATAGAC AGAAGAATCA TGGTATGCAC TTTCGTGTAC TAGCTAAAGC 
           ATTGATAGAC AGAAGAATCA TGGTATGCAC TTTCGTGTAC TAGCTAAAGC 
           ATTGATAGAC AGAAGAATCA TGGTATGCAC TTTCGTGTAC TAGCTAAAGC 
           ATTGATAGAC AGAAGAATCA TGGTATGCAC TTTCGTGTAC TAGCTAAAGC 
           ATTGATAGAC AGAAGAATCA TGGTATGCAC TTTCGTGTAC TAGCTAAAGC 
           ATTGATAGAC AGAAGAATCA TGGTATGCAC TTTCGTGTAC TAGCTAAAGC 
           ATTGATAGAC AGAAGAATCA TGGTATGCAC TTTCGTGTAC TAGCTAAAGC 
           ATTGATAGAC AGAAGAATCA TGGTATGCAC TTTCGTGTAC TAGCTAAAGC 
           ATTGATAGAC AGAAGAATCA TGGTATGCAC TTTCGTGTAC TAGCTAAAGC 
           ATTGATAGAC AGAAGAATCA TGGTATGCAC TTTCGTGTAC TAGCTAAAGC 
           ATTGATAGAC AGAAGAATCA TGGTATGCAC TTTCGTGTAC TAGCTAAAGC 
           ATTGATAGAC AGAAGAATCA TGGTATGCAC TTTCGTGTAC TAGCTAAAGC 
           ATTGATAGAC AGAAGAATCA TGGTATGCAC TTTCGTGTAC TAGCTAAAGC 
           ATTGATAGAC AGAAGAATCA TGGTATGCAC TTTCGTGTAC TAGCTAAAGC 
           ATTGATAGAC AGAAGAATCA TGGTATGCAC TTTCGTGTAC TAGCTAAAGC 
           ---------- ---------- ---------- ---------- ---------- 
           ATTGATAGAC AGAAAAATCA TGGTATGCAC TTTCGTGTAC TAGCTAAAGC 
           ATTGATAGAC AGAAAAATCA TGGTATGCAC TTTCGTGTAC TAGCTAAAGC 
           ATTGATAGAC AGAAAAATCA TGGTATGCAC TTTCGTGTAC TAGCTAAAGC 
           ATTGATAGAC AGAAAAATCA TGGTATGCAC TTTCGTGTAC TAGCTAAAGC 
           ATTGATAGAC AGAAAAATCA TGGTATGCAC TTTCGTGTAC TAGCTAAAGC 
           ATTGATAGAC AGAAAAATCA TGGTATGCAC TTTCGTGTAC TAGCTAAAGC 
           ATTGATAGAC AGAAAAATCA TGGTATGCAC TTTCGTGTAC TAGCTAAAGC 
           ATTGATAGAC AGAAAAATCA TGGTATGCAC TTTCGTGTAC TAGCTAAAGC 
           ATTGATAGAC AGAAAAATCA TGGTATGCAC TTTCGTGTAC TAGCTAAAGC 
           ATTGATAGAC AGAAAAATCA TGGTATGCAC TTTCGTGTAC TAGCTAAAGC 
           ATTGATAGAC AGAAAAATCA TGGTATGCAC TTTCGTGTAC TAGCTAAAGC 
           ATTGATAGAC AGAAAAATCA TGGTATGCAC TTTCGTGTAC TAGCTAAAGC 
           ATTGATAGAC AGAAAAATCA TGGTATGCAC TTTCGTGTAC TAGCTAAAGC 
           ATTGATAGCC AGAAAAATCA TGGTATGCAC TTTCGTGTAC TAGCTAAAGC 
           ATTGATAGAC AGAAAAATCA TGGTATGCAC TTTCGTGTAC TAGCTAAAGC 
           ATTGATAGAC AGAAAAATCA TGGTATGCAC TTTCGTGTAC TAGCTAAAGC 
           ATTGATAGAC AGAAAAATCA TGGTATGCAC TTTCGTGTAC TAGCTAAAGC 
           ATTGATAGAC AGAAAAATCA TGGTATGCAC TTTCGTGTAC TAGCTAAAGC 
           ATTGATAGAC AGAAAAATCA TGGTATGCAC TTTCGTGTAC TAGCTAAAGC 
           ATTGATAGAC AGAAAAATCA TGGTATGCAC TTTCGTGTAC TAGCTAAAGC 
           ATTGATAGAC AGAAAAATCA TGGTATGCAC TTTCGTGTAC TAGCTAAAGC 
           ATTGATAGAC AGAAAAATCA TGGTATGCAC TTTCGTGTAC TAGCTAAAGC 
           ATTGATAGAC AGAAAAATCA TGGTATGCAC TTTCGTGTAC TAGCTAAAGC 
           ATTGATAGAC AGAAAAATCA TGGTATGCAC NNNNNNNNNN NNNNNNNNGC 
           ATTGATAGAC AGAAAAATCA TGGTATGCAC TTTCGTGTAC TAGCTAAAGC 
           ATTGATAGAC AGAAAAATCA TGGTATGCAC TTTCGTGTAC TAGCTAAAGC 
           ATTGATAGAC AGAAAAATCA TGGTATGCAC TTTCGTGTAC TAGCTAAAGC 
           ATTGATAGAC AGAAAAATCA TGGTATGCAC TTTCGTGTAC TAGCTAAAGC 
           ATTGATAGAC AGAAAAATCA TGGTATGCAC TTTCGTGTAC TAGCTAAAGC 
           ATTGATAGAC AGAAAAATCA TGGTATGCAC TTTCGTGTAC TAGCTAAAGC 
           ATTGATAGAC AGAAAAATCA TGGTATGCAC TTTCGTGTAC TAGCTAAAGC 
           ATTGATAGAC AGAAAAATCA TGGTATGCAC TTTCGTGTAC TAGCTAAAGC 
           ATTGATAGAC AGAAAAATCA TGGTATGCAC TTTCGTGTAC TAGCTAAAGC 
           ATTGATAGAC AGAAAAATCA TGGTATGCAC TTTCGTGTAC TAGCTAAAGC 
           ATTGATAGAC AGAAAAATCA TGGTATGCAC TTTCGTGTAC TAGCTAAAGC 
           ATTGATAGAC AGAAAAATCA TGGTATGCAC TTTCGTGTAC TAGCTAAAGC 
           ATTGATAGAC AGAAAAATCA TGGTATGCAC TTTCGTGTAC TAGCTAAAGC 
           ATTGATAGAC AGAAAAATCA TGGTATGCAC TTTCGTGTAC TAGCTAAAGC 
           ATTGATAGAC AGAAAAATCA TGGTATGCAC TTTCGTGTAC TAGCTAAAGC 
           ATTGATAGAC AGAAAAATCA TGGTATGCAC TTTCGTGTAC TAGCTAAAGC 
           ATTGATAGAC AGAAAAATCA TGGTATGCAC TTTCGTGTAC TAGCTAAAGC 
           ATTGATAGAC AGAAAAATCA TGGTATGCAC TTTCGTGTAC TAGCTAAAGC 
           ATTGATAGAC AGAAAAATCA TGGTATGCAC TTTCGTGTAC TAGCTAAAGC 
           ATTGATAGAC AGAAGAATCA TGGTATGCAC TTTCGTGTAC TAGCTAAAGC 
           ATCGATAGAC AGAAGAATCA TGGTATGCAC TTTCGTGTAC TAGCTAAAGC 
           ATTGATAGAC AGAAAAATCA TGGTATGCAC TTTCGTGTAC TAGCTAAAGC 

           CTTACGTATG TCTGGVGGAG ATCATATTCA CGCTGGTACA GTAGTAGGTA 
           TTTACGTATG TCTGGTGGAG ATCATATTCA CGCTGGTACA GTAGTAGGTA 
           TTTACGTATG TCTGGTGGAG ATCATATTCA CGCTGGTACA GTAGTAGGTA 
           TTTACGTCTG TCTGGTGGAG ATCATATTCA CGCTGGTACA GTAGTAGGTA 
           TTTACGTCTG TCTGGTGGAG ATCATATTCA CGCGGGTACA GTAGTAGGTA 
           TTTACGTATG TCTGGTGGAG ATCATATTCA CGCTGGTACA GTAGTAGGTA 
           TTTACGTATG TCTGGTGGAG ATCATATTCA CGCTGGTACA GTAGTAGGTA 
           TTTACGTATG TCTGGTGGAG ATCATATTCA CGCTGGTACA GTAGTAGGTA 
           TTTACGTATG TCTGGTGGAG ATCATATTCA CGCTGGTACA GTAGTAGGTA 
           TTAACGTATG TCTGGTGGAG ATCATATTCA CGCTGGTACA GTAGTAGGTA 
           TTTACGTATG TCTGGTGGAG ATCATATTCA CGCTGGTACA GTAGTAGGTA 
           TTTACGTATG TCTGGTGGAG ATCATATTCA CGCTGGTACA GTAGTAGGTA 
           TTTACGTATG TCTGGTGGAG ATCATATTCA CGCTGGTACA GTAGTAGGTA 
           TTTACGTATG TCTGGTGGAG ATCATATTCA CGCTGGTACA GTAGTAGGTA 
           TTTACGTATG TCTGGTGGAG ATCATATTCA CGCTGGTACA GTAGTAGGTA 
           TTTACGTATG TCTGGTGGAG ATCATATTCA CGCTGGTACA GTAGTAGGTA 
           TTTACGTATG TCTGGTGGAG ATCATATTCA CGCTGGTACA GTAGTAGGTA 
           TTTACGTATG TCTGGTGGAG ATCATATTCA CGCTGGTACA GTAGTAGGTA 
           TTTACGTATG TCTGGTGGAG ATCATATTCA CGCTGGTACA GTAGTAGGTA 
           TTTACGTATG TCTGGTGGAG ATCATATTCA CGCTGGTACA GTAGTAGGTA 
           TTTACGTATG TCTGGTGGAG ATCATATTCA CGCTGGTACA GTAGTAGGTA 
           TTTACGTATG TCTGGTGGAG ATCATATTCA CTCTGGTACA GTAGTAGGTA 
           TTTACGTCTG TCTGGTGGAG ACCATATTCA CGCTGGTACA GTAGTAGGTA 
           ---------- ---------- -CCAT----- ---------- ---------- 
           TGTACGTCTG TCTGGTGGAG ATCATGTTCA CTCTGGTACA GTAGTAGGTA 
           TGTACGTCTG TCTGGTGGAG ATCATGTTCA CTCTGGTACA GTAGTAGGTA 
           TGTACGTCTG TCTGGTGGAG ATCATGTTCA CTCTGGTACA GTAGTAGGTA 
           TGTACGTCTG TCTGGTGGAG ATCATGTTCA CTCTGGTACA GTAGTAGGTA 
           TCTACGTCTG TCTGGTGGAG ATCATGTTCA CTCTGGTACA GTAGTAGGTA 
           TCTACGTCTG TCTGGTGGAG ATCATGTTCA CTCTGGTACA GTAGTAGGTA 
           TCTACGTCTG TCTGGTGGAG ATCATGTTCA CTCTGGTACA GTAGTAGGTA 
           TCTACGTCTG TCTGGTGGAG ATCATGTTCA CTCTGGTACA GTAGTAGGTA 
           TCTACGTCTG TCTGGTGGAG ATCATGTTCA CGCTGGTACA GTAGTAGGTA 
           TTTACGTCTG TCTGGTGGAG ATCATGTTCA CTCTGGTACA GTAGTAGGTA 
           TTTACGTCTG TCTGGTGGAG ATCATGTTCA CTCTGGTACA GTAGTAGGTA 
           TTTACGTCTG TCTGGTGGAG ATCATGTTCA CGCTGGTACA GTAGTAGGTA 
           TTTACGTCTG TCTGGTGGGG ATCATGTTCA CTCTGGTACA GTAGTAGGTA 
           TTTACGTCTG TCTGGTGGAG ATCATGTTCA CGCTGGTACA GTAGTAGGTA 
           TTTACGTCTG TCTGGTGGAG ATCATGTTCA CGCTGGTACA GTAGTAGGTA 
           TTTACGTCTG TCTGGTGGGG ATCATGTTCA CTCTGGTACA GTAGTAGGTA 
           TTTACGTCTG TCTGGTGGAG ATCATGTTCA CTCTGGTACA GTAGTAGGTA 
           TTTACGTCTG TCTGGTGGAG ATCATGTTCA CTCTGGTACA GTAGTAGGTA 
           TTTACGTCTG TCTGGTGGAG ATCATGTTCA CTCTGGTACA GTAGTAGGTA 
           TTTACGTCTG TCTGGTGGAG ATCATGTTCA CTCTGGTACA GTAGTAGGTA 
           TTTACGTCTG TCTGGTGGAG ATCATGTTCA CTCTGGTACA GTAGTAGGTA 
           TTTACGTCTG TCTGGTGGAG ATCATGTTCA CTCTGGTACA GTAGTAGGTA 
           TTTACGTCTG TCTGGTGGAG ATCATGTTCA CGCTGGTAAN NGAAAAGGAA 
           TTTACGTCTG TCTGGTGGAG ATCATGTTCA CTCTGGTACA GAAGTAGGTA 
           TTTACGTCTG TCTGGTGGAG ATCATGTTCA CTCTGGTACA GTAGTAGGTA 
           TTTACGTCTG TCTGGTGGAG ATCATGTTCA CTCTGGTACA GTAGTAGGTA 
           TTAACGTCTG TCTGGTGGAG ATCATGTTCA CTCTGGTACA GTAGTAGGTA 
           TTTACGTCTG TCTGGTGGAG ATCATGTTCA CTCTGGTACA GTAGTAGGTA 
           TTTACGTCTG TCTGGTGGAG ATCATGTTCA CTCTGGTACA GTAGTAGGTA 
           TTTACGTCTG TCTGGTGGAG ATCATGTTCA CGCTGGTACA GTAGTAGGTA 
           TTTACGTCTG TCTGGTGGAG ATCATGTTCA CGCTGGTACA GTAGTAGGTA 
           TTTACGTCTG TCTGGGGGAG ATCATGTTCA CTCTGGTACA GTAGTAGGTA 
           TTTACGTCTA TCTGGTGGAG ATCATGTTCA CTCTGGTACA GTAGTAGGTA 
           TTTACGTCTG TCTGGGGGAG ATCATGTTCA CGCTGGTACA GTAGTAGGTA 
           TTTACGTATG TCTGGTGGAG ATCATGTTCA CGCTGGTACA GTAGTAGGTA 
           TTTACGTCTG TCTGGTGGAG ATCATGTTCA CGCTGGTACA GTAGTAGGTA 
           TTTACGTATG TCTGGTGGAG ATCATGTTCA CTCTGGTACA GTAGTAGGTA 
           TTTACGTATG TCTGGTGGAG ATCATGTTCA CGCTGGTACA GTAGTAGGTA 
           TTTACGTATG TCTGGTGGAG ATCATGTTCA CTCCGGTACA GTAGTAGGTA 
           TTTGCGTCTG TCTGGTGGAG ATCATGTTCA CGCTGGTACA GTAGTAGGTA 
           TTTACGTCTG TCTGGTGGAG ATCATATTCA CGCTGGTACA GTAGTAGGTA 
           TTTACGTCTG TCTGGTGGAG ATCATATTCA CGCTGGTACA GTAGTAGGTA 
           TTTACGTCTG TCTGGTGGAG ATCATATTCA CGCTGGTACA GTAGTAGGTA 
           TTTGCGTCTG TCTGGTGGAG ATCATATTCA CGCCGGTACA GTAGTAGGTA 
           GTTACGCTTG TCTGGTGGAG ATCATATTCA CGCTGGTACT GTAGTAGGTA 
           GTTACGTATG TCTGGTGGAG ATCATGTTCA CGCTGGTACT GTAGTAGGTA 

           AACTTGAAGG GGAAAGGGAC ATAACTTTGG GATTTRTTGA TTTATTACGT 
           AACTTGAAGG GGAAAGGGAC ATAACTTTGG GATTTGTTGA TTTATTACGT 
           AACTTGAAGG GGAAAGGGAC ATAACTTTGG GATTTGTTGA TTTATTACGT 
           AACTTGAAGG GGAAAGGGAC ATAACTTTGG GATTTGTTGA TTTATTACGT 
           AACTTGAAGG GGAAAGGGAC ATAACTTTGG GATTTGTTGA TTTATTACGT 
           AACTTGAAGG GGAAAGAGAC ATAACTTTGG GATTTGTTGA TTTACTACGT 
           AACTTGAAGG GGAAAGAGAC ATAACTTTGG GATTTGTTGA TTTACTACGT 
           AACTTGAAGG GGAAAGAGAC ATAACTTTGG GATTTGTTGA TTTACTACGT 
           AACTTGAAGG GGAAAGAGAC ATAACTTTGG GATTTGTTGA TTTACTACGT 
           AACTTGAAGG GGAAAGAGAC ATAACTTTGG GATTTGTTGA TTTACTACGT 
           AACTTGAAGG GGAAAGAGAC ATAACTTTGG GATTTGTTGA TTTACTACGT 
           AACTTGAAGG GGAAAGAGAC ATAACTTTGG GATTTGTTGA TTTACKACGT 
           AACTTGAAGG GGAAAGAGAC ATAACTTTGG GATTTGTTGA TTTACTACGT 
           AACTTGAAGG GGAAAGAGAC ATAACTTTGG GATTTGTTGA TTTACTACGT 
           AACTTGAAGG GGAAAGAGAC ATAACTTTGG GATTTGTTGA TTTACTACGT 
           AACTTGAAGG GGAAAGAGAC ATAACTTTGG GATTTGTTGA TTTACTACGT 
           AACTTGAAGG GGAAAGAGAC ATAACTTTGG GATTTGTTGA TTTACTACGT 
           AACTTGAAGG GGAAAGAGAC ATAACTTTGG GATTTGTTGA TTTACTACGT 
           AACTTGAAGG GGAAAGAGAC ATAACTTTGG GATTTGTTGA TTTACTACGT 
           AACTTGAAGG GGAAAGAGAC ATAACTTTGG GATTTGTTGA TTTACTACGT 
           AACTTGAAGG GGAAAGAGAC ATAACTTTGG GATTTGTTGA TTTACTACGT 
           AACTTGAAGG GGAAAGAGAC ATAACTTTGG GATTTGTTGA TTTACTACGT 
           AACTTGAAGG GGAAAGAGAC ATAACTTTGG GATTTGTTGA TTTACTACGT 
           ---------- ---------- ---------- ---------- ---------- 
           AACTTGAAGG GGAAAGAGAA ATAACTTTGG GATTTGTTGA TCAATTACGT 
           AACTTGAAGG GGAAAGAGAA ATAACTTTGG GATTTGTTGA TCAATTACGT 
           AACTTGAAGG GGAAAGAGAA ATAACTTTGG GATTTGTTGA TCAATTACGT 
           AACTTGAAGG GGAAAGAGAA ATAACTTTGG GATTTGTTGA TCAATTACGT 
           AACTTGAAGG GGAAAGAGAA ATAACTTTGG GATTTGTTGA TCAATTACGT 
           AACTTGAAGG GGAAAGAGAA ATAACTTTGG GATTTGTTGA TCAATTACGT 
           AACTTGAAGG GGAAAGAGAA ATAACTTTGG GATTTGTTGA TCAATTACGT 
           AACTTGAAGG GGAAAGAGAA ATAACTTTGG GATTTGTTGA TCAATTACGT 
           AACTTGAAGG GGAAAGAGAT ATAACTTTGG GATTTGTTGA TCAATTACGT 
           AACTTGAAGG GGAAAGAGAA ATAACTTTGG GATTTGTTGA TCAATTACGT 
           AACTTGAAGG GGAAAGAGAA ATAACTTTGG GATTTGTTGA TCAATTACGT 
           AACTTGAAGG GGAAAGAGAC ATAACTTTGG GATTTGTTGA TCAATTACGT 
           AACTTGAAGG GGAAAGAGAA ATAACTTTGG GATTTGTTGA TCAATTACGT 
           AACTTGAAGG GAAAAGAGAA ATAACTTTGG GATTTGTTGA TCAATTACGT 
           AACTTGAAGG GGAAAGAGAA ATAACTTTGG GATTTGTTGA TCAATTACGT 
           AACTTGAAGG GGAAAGAGAA ATAACTTTGG GATTTGTTGA TCAATTACGT 
           AACTTGAAGG GGAAAGAGAA ATAACTTTGG GATTTGTTGA TCAATTACGT 
           AACTTGAAGG GGAAAGAGAA ATAACTTTGG GATTTGTTGA TCAATTACGT 
           AACTTGAAGG GGAAAGAGAA ATAACTTTGG GATTTGTTGA TCAATTACGT 
           AACTTGAAGG GGAAAGAGAA ATAACTTTGG GATTTGTTGA TCAATTACGT 
           AACTTGAAGG GGAAAGAGAA ATAACTTTGG GATTTGTTGA TCAATTACGT 
           AACTTGAAGG GGAAAGAGAA ATAACTTTGG GATTTGTTGA TCAATTACGT 
           AACTTGAAGG GGAAAGAGAC ATAACTTTGG GAAAGAANGA ACAATTACGT 
           AACTTGAAGG GGAAAGAGAA ATAACTTTGG GATTTGTTGA TCAATTACGT 
           AACTTGAAGG GGAAAGAGAA ATAACTTTGG GATTTGTTGA TCAATTACGT 
           AACTTGAAGG GGAAAGAGAA ATAACTTTGG GATTTGTTGA TCAATTACGT 
           AACTTGAAGG GGAAAGAGAA ATAACTTTGG GATTTGTTGA TCAATTACGT 
           AACTTGAAGG GGAAAGAGAA ATAACTTTGG GGTTTGTTGA TCAATTACGC 
           AACTTGAAGG GGAAAGAGAA ATAACTTTGG GGTTTGTTGA TCAATTACGC 
           AACTTGAAGG GGAAAGAGAA ATAACTTTGG GGTTTGTTGA TCAATTACGC 
           AACTTGAAGG GGAAAGAGAA ATAACTTTGG GATTTGTTGA TCAATTACGC 
           AACTTGAAGG GGAAAGAGAA ATAACTTTGG GATTTGTTGA TCAATTACGT 
           AACTTGAAGG GGAAAGAGAG ATAACTTTGG GATTTGTTGA TCAATTACGT 
           AACTTGAAGG GGAAAGAGAA ATCACTTTGG GATTTGTTGA TCAATTACGT 
           AACTTGAAGG GGAAAGAGAA ATAACTTTGG GATTTGTTGA TCAATTACGT 
           AACTTGAAGG GGAAAGAGAA ATAACTTTGG GATTTGTTGA TCAATTACGT 
           AACTTGAAGG GGAAAGAGAA ATAACTTTGG GATTTGTTGA TCAATTACGT 
           AACTTGAAGG GGAAAGAGAA ATAACTTTGG GATTTGTTGA TCAATTACGT 
           AACTTGAAGG GGAAAGAGAA ATAACTTTGG GATTTGTTGA TCAATTACGT 
           AACTTGAAGG GGAAAGAGAA ATAACTTTGG GATTTGTTGA TCAATTACGT 
           AACTTGAAGG GGAAAGAGAA GTAACTTTGG GATTTGTTGA TCAATTACGT 
           AACTTGAAGG GGAAAGAGAC GTAACTTTGG GATTTGTTGA TCAATTACGT 
           AACTTGAAGG GGAAAGAGAA GTAACTTTGG GATTTGTTGA TCAATTACGT 
           AACTTGAGGG GGAAAGAGAC ATAACCTTGG GATTTGTTGA TTTACTACGT 
           AACTGGAAGG GGAAAGAGAT ATCACTTTAG GTTTTGTTGA TTTACTACGT 
           AACTTGAAGG GGAAAGAGAG ATCACTTTGG GCTTTGTTGA TTTACTGCGT 

           GATGATTTTG TTGAAAAAGA TCGAAGCCGC GGTATTTATT TTACTCAAGA 
           GATGATTTTG TTGAAAAAGA TCGAAGCCGC GGTATTTATT TTACTCAAGA 
           GATGATTTTG TTGAAAAAGA TCGAAGCCGC GGTATTTATT TTACTCAAGA 
           GATGATTTTG TTGAAAAAGA TCGAAGCCGC GGTATTTATT TTACTCAAGA 
           GATGATTTTG TTGAAAAAGA TCGAAGCCGC GGTATTTATT TTACTCAAGA 
           GATGATTTTA TTGAAAAAGA TCGAAGCCGC GGTATTTATT TCACTCAAGA 
           GATGATTTTA TTGAAAAAGA TCGAAGCCGC GGTATTTATT TCACTCAAGA 
           GATGATTTTA TTGAAAAAGA TCGAAGCCGC GGTATTTATT TCACTCAAGA 
           GATGATTTTA TTGAAAAAGA TCGAAGCCGC GGTATTTATT TCACTCAAGA 
           GATGATTTTA TTGAAAAAGA TCGAAGCCGT GGTATTTATT TCACTCAAGA 
           GATGATTTTA TTGAAAAAGA TCGAAGCCGC GGTATTTATT TCACTCAAGA 
           GATGATTTTA TTGAAAAAGA TCGAAGCCGT GGTATTTATT TCACTCAAGA 
           GATGATTTTA TTGAAAAAGA TCGAAGCCGC GGTATTTATT TCACTCAAGA 
           GATGATTTTA TTGAAAAAGA TCGAAGCCGC GGTATTTATT TCACTCAAGA 
           GATGATTTTA TTGAAAAAGA TCGAAGCCGC GGTATTTATT TCACTCAAGA 
           GATGATTTTA TTGAAAAAGA TCGAAGCCGC GGTATTTATT TCACTCAAGA 
           GATGATTTTA TTGAAAAAGA TCGAAGCCGC GGTATTTATT TCACTCAAGA 
           GATGATTTTA TTGAAAAAGA TCGAAGCCGC GGTATTTATT TCACTCAAGA 
           GATGATTTTA TTGAAAAAGA TCGAAGCCGC GGTATTTATT TCACTCAAGA 
           GATGATTTTA TTGAAAAAGA TCGAAGCCGC GGTATTTATT TCACTCAAGA 
           GATGATTTTA TTGAAAAAGA TCGAAGCCGC GGTATTTATT TCACTCAAGA 
           GATGATTTTA TTGAAAAAGA TCGAAGCCGC GGTATTTATT TCACTCAAGA 
           GATGATTTTA TTGAAAAAGA TCGAAGCCGC GGTATTTATT TCACTCAAGA 
           ---------- ---------- ---------- ---------- TCACTCAAGA 
           GATGATTTTA TTGAAAAAGA TCGAAGCCGC GGGAATTATT TCACTCAAGA 
           GATGATTTTA TTGAAAAAGA TCGAAGCCGC GGGAATTATT TCACTCAAGA 
           GATGATTTTA TTGAAAAAGA TCGAAGCCGC GGGAATTATT TCACTCAAGA 
           GATGATTTTA TTGAAAAAGA TCGAAGCCGC GGGAATTATT TCACTCAAGA 
           GATGATTTTA TTGAAAAAGA TCGAAGCCGC GGGAATTATT TCACTCAAGA 
           GATGATTTTA TTGAAAAAGA TCGAAGCCGC GGGAATTATT TCACTCAAGA 
           GATGATTTTA TTGAAAAAGA TCGAAGCCGC GGGAATTTTT TCACTCAAGA 
           GATGATTTTA TTGAAAAAGA TCGAAGCCGC GGGAATTATT TCACTCAAGA 
           GATGATTTTA TTGAAAAAGA TCGAAGCCGC GGGAATTATT TCACTCAAGA 
           GATGATTTTA TTGAAAAAGA TCGAAGCCGC GGGAATTATT TCACTCAAGA 
           GATGATTTTA TTGAAAAAGA TCGAAGCCGC GGGAATTATT TCACTCAAGA 
           GATGATTTTA TTGAAAAAGA TCGAAGCCGC GGGAATTATT TCACTCAAGA 
           GATGATTTTA TTGAAAAAGA TCGAAGCCGC GGGAATTTTT TCACTCAAGA 
           GATGATTTTA TTGAAAAAGA TCGAAGCCGC GGGAATTATT TCACTCAAGA 
           GATGATTTTA TTGAAAAAGA TCGAAGCCGC GGGAATTATT TCACTCAAGA 
           GATGATTTTA TTGAAAAAGA TCGAAGCCGC GGGAATTATT TCACTCAAGA 
           GATGATTTTA TTGAAAAAGA TCGAAGCCGC GGGAATTATT TCACTCAAGA 
           GATGATTTTA TTGAAAAAGA TCGAAGCCGC GGGAATTATT TCACTCAAGA 
           GATGATTTTA TTGAAAAAGA TCGAAGCCGC GGGAATTATT TCACTCAAGA 
           GATGATTTTA TTGAAAAAGA TCGAAGCCGC GGGAATTATT TCACTCAAGA 
           GATGATTTTA TTGAAAAAGA TCGAAGCCGC GGGAATTATT TCACTCAAGA 
           GATGATTTTA TTGAAAAAGA TCGAAGCCGC GGGAATTTTT TCACTCAAGA 
           GATGATTTTA TTGAAAANGA TCGAAGCCGC GGGAATTATT TCACTCAAGA 
           GATGATTTTA TTGAAAAAGA TCGAAGCCGC GGGAATTTTT TCACTCAAGA 
           GATGATTTTA TTGAAAAAGA TCGAAGCCGC GGGAATTATT TCACTCAAGA 
           GATGATTTTA TTGAAAAAGA TCGAAGCCGC GGGAATTATT TCACTCAAGA 
           GATGATTTTA TTGAAAAAGA TCGAAGCCGC GGGAATTATT TCACTCAAGA 
           GATGATTTTA TTGAAAAAGA TCGAAGCCGC GGGAATTATT TCACTCAAGA 
           GATGATTTTA TTGAAAAAGA TCGAAGCCGC GGGAATTATT TCACTCAAGA 
           GATGATTTTA TTGAAAAAGA TCGAAGCCGC GGGAATTATT TCACTCAAGA 
           GATGATTTTA TTGAAAAAGA TCGAAGCCGC GGGAATTATT TCACTCAAGA 
           GATGATTTTA TTGAAAAAGA TCGAAGCCGC GGGAATTATT TCACTCAAGA 
           GATGATTTTG TTGAAAAAGA TCGAAGCCGC GGGAATTATT TCACTCAAGA 
           GATGATTTTA TTGAAAAAGA TCGAAGCCGC GGGATTTATT TCACTCAAGA 
           GATGATTTTA TTGAAAAAGA TCGAAGCCGC GGGAATTATT TCACTCAAGA 
           GATGATTTTA TTGAAAAAGA TCGAAGCCGC GGAAATTATT TCACTCAAGA 
           GATGATTTTA TTGAAAAAGA TCGAAGCCGC GGAAATTATT TCACTCAAGA 
           GATGATTTTA TTGAAAAAGA TCGAAGCCGC GGGAATTATT TCACTCAAGA 
           GATGATTTTA TTGAAAAAGA TCGAAGCCGC GGGAATTATT TCACTCAAGA 
           GATGATTTTA TTGAAAAAGA TCGAAGCCGC GGGAATTATT TCACTCAAGA 
           GATGATGTTA TTGAAAAAGA TCGAAGCCGC GGGAATTATT TCACTCAAGA 
           GATGATTTTA TTGAAAAAGA TCGAAGCCGC GGGAATTATT TCACTCAAGA 
           GATGATTTTA TTGAAAAAGA TCGAAGCCGC GGGAATTATT TCACTCAAGA 
           GATGATTTTG TTGAAAAAGA TCGAAGCCGC GGTATTTATT TCACTCAAGA 
           GATGATTTTA TTGAAAAAGA TCGAAGCCGT GGTATTTATT TCACTCAAGA 
           GATGATTATA TTGAAAAAGA TCGAAGCCGC GGTATTTATT TCACTCAAGA 

           TTGGGTCTCT CTACCAGGTG TTCTGCCCGT GGCTTCAGGA GGTATTCACG 
           TTGGGTCTCT CTACCAGGTG TTCTGCCCGT GGCTTCAGGA GGTATTCACG 
           TTGGGTCTCT CTACCAGGTG TTCTGCCCGT GGCTTCAGGA GGTATTCACG 
           TTGGGTCTCT CTACCAGGTG TTCTGCCCGT GGCTTCAGGA GGTATTCACG 
           TTGGGTCTCT CTACCAGGTG TTATCCCCGT GGCTTCAGGA GGTATTCACG 
           TTGGGTCTCT CTACCAGGTG TTATACCCGT GGCTTCAGGA GGTATTCACG 
           TTGGGTCTCT CTACCAGGTG TTATACCCGT GGCTTCAGGA GGTATTCACG 
           TTGGGTCTCT CTACCAGGTG TTTTGCCCGT GGCTTCAGGA GGTATTCACG 
           TTGGGTCTCT CTACCAGGTG TTTTGCCCGT GGCTTCAGGA GGTATTCACG 
           TTGGGTCTCT CTACCAGGTG TTTTGCCCGT GGCTTCAGGA GGTATTCACG 
           TTGGGTCTCT CTACCAGGTG TTTTGCCCGT GGCTTCAGGA GGTATTCACG 
           TTGGGTCTCT CTACCAGGTG TTTTGCCCGT GGCTTCAGGA GGTATTCACG 
           TTGGGTCTCT CTACCAGGTG TTTTGCCCGT GGCTTCAGGA GGTATTCACG 
           TTGGGTCTCT CTACCAGGTG TTTTGCCCGT GGCTTCAGGA GGTATTCACG 
           TTGGGTCTCT CTACCAGGTG TTTTGCCCGT GGCTTCAGGA GGTATTCACG 
           TTGGGTCTCT CTACCAGGTG TTTTGCCCGT GGCTTCAGGA GGTATTCACG 
           TTGGGTCTCT CTACCAGGTG TTTTGCCCGT GGCTTCAGGA GGTATTCACG 
           TTGGGTCTCT CTACCAGGTG TTTTGCCCGT GGCTTCAGGA GGTATTCACG 
           TTGGGTCTCT CTACCAGGTG TTTTGCCCGT GGCTTCAGGA GGTATTCACG 
           TTGGGTCTCT CTACCAGGTG TTCTGCCCGT GGCTTCAGGA GGTATTCACG 
           TTGGGTCTCT CTACCAGGTG TTCTGCCCGT GGCTTCAGGA GGTATTCACG 
           TTGGGTCTCT CTACCAGGTG TTCTGCCCGT GGCTTCAGGA GGTATTCACG 
           TTGGGTCTCT CTACCAGGTG TTTTGCCAGT GGCTTCAGGA GGTATTCACG 
           TTGGNTGTCT CTACCAGGTG TTCTGCCCGT GGCTTCAGGA GGTATTCACC 
           TTGGGTCTCT ATACCAGGTC TTTTGCCCGT GGCTTCCGGA GGTATTCACG 
           TTGGGTCTCT ATACCAGGTC TTCTGCCCGT GGCTTCCGGA GGTATTCACG 
           TTGGGTCTCT ATACCAGGTC TTTTGCCCGT GGCTTCCGGA GGTATTCACG 
           TTGGGTCTCT ATACCAGGTC TTTTGCCCGT GGCTTCCGGA GGTATTCACG 
           TTGGGTCTCT ATACCAGGTG TTTTGCCCGT GGCTTCCGGA GGTATTCACG 
           TTGGGTCTCT ATACCAGGTG TTTTGCCCGT GGCTTCCGGA GGTATTCACG 
           TTGGGTCTCT ATACCAGGTG TTTTGCCCGT GGCTTCCGGA GGTATTCACG 
           TTGGGTCTCT ATACCAGGTG TTTTGCCCGT GGCTTCCGGA GGTATTCACG 
           TTGGGTCTCT ATACCAGGTG TTTTGCCCGT GGCTTCCGGA GGTATTCACG 
           TTGGGTCTCT ATACCAGGTG TTCTGCCCGT GGCTTCCGGA GGTATTCACG 
           TTGGGTCTCT ATACCAGGTG TTCTGCCCGT GGCTTCCGGA GGTATTCACG 
           TTGGGTCTCT ATACCAGGTG TTTTGCCCGT GGCTTCCGGA GGTATTCACG 
           TTGGGTCTCT ATACCAGGTG TTTTGCCCGT GGCTTCCGGA GGTATTCACG 
           TTGGGTCTCT ATACCAGGTG TTCTGCCCGT GGCTTCCGGA GGTATTCACG 
           TTGGGTCTCT ATACCAGGTG TTCTGCCCGT GGCTTCCGGA GGTATTCACG 
           TTGGGTCTCT ATACCAGGTG TTCTGCCCGT GGCTTCCGGA GGTATTCACG 
           TTGGGTCTCT ATACCAGGTG TTCTGCCCGT GGCTTCCGGA GGTATTCACG 
           TTGGGTCTCT ATACCAGGTG TTCTGCCCGT GGCTTCCGGA GGTATTCACG 
           TTGGGTCTCT ATACCAGGTG TTCTGCCCGT GGCTTCCGGA GGTATTCACG 
           TTGGGTCTCT ACACCAGGTG TTCTGCCCGT GGCTTCCGGA GGTATTCACG 
           TTGGGTCTCT ACACCAGGTG TTCTGCCCGT GGCTTCCGGA GGTATTCACG 
           TTGGGTCTCT CCACCAGGTG TTCTGCCCGT GGCTTCCGGA GGTATTCACG 
           TTGGGTTCCT ATACCAGGTG TTCTGCCCGT GGCTTCCGGA GGTATTCGCG 
           TTGGGTCTCT ACACCAGGTG TTCTGCCCGT GGCTTCCGGA GGTATTCACG 
           TTGGGTCTCT ATACCAGGTG TTCTGCCCGT GGCTTCCGGA GGTATTCACG 
           TTGGGTCTCT ATACCAGGTG TTCTGCCCGT GGCTTCCGGA GGTATTCACG 
           TTGGGTCTCT ATACCAGGTG TTTTGCCCGT GGCTTCCGGA GGTATTCACG 
           TTGGGTATCT ATGCCAGGTG TTCTGCCCGT GGCTTCCGGA GGTATTCACG 
           TTGGGTATCT ATGCCAGGTG TTCTGCCCGT GGCTTCCGGA GGTATTCACG 
           TTGGGTATCT ATGCCAGGTG TTCTGCCCGT GGCTTCCGGA GGTATTCACG 
           TTGGGTATCT ATGCCAGGTG TTCTGCCCGT GGCTTCCGGA GGTATTCACG 
           TTGGGTCTCT ATGCCAGGTG TTCTGCCCGT GGCTTCCGGA GGTATTCACG 
           TTGGGTCTCT TTGCCAGGTG TTCTGCCCGT GGCTTCCGGA GGTATTCACG 
           TTGGGTCTCT ATNCCAGGTG TTCTGCCCGT GGCTTCCGGA GGTATTCACG 
           TTGGGTCTCT ATGCCAGGTG TTCTGCCCGT GGCTTCCGGA GGTATTCACG 
           TTGGGTCTCT ATGCCAGGTG TTCTGCCCGT GGCTTCCGGA GGTATTCACG 
           TTGGGTCTCT ATGCCAGGTG TTCTGCCCGT GGCTTCCGGA GGTATTCACG 
           TTGGGTCTCT ATGCCAGGTG TTCTGCCCGT GGCTTCCGGA GGTATTCACG 
           TTGGGTCTCT ATGCCAGGTG TTCTGCCCGT GGCTTCCGGA GGTATTCACG 
           TTGGGTCTCT ACACCAGGTG TTCTGCCCGT GGCTTCCGGA GGTATTCACG 
           TTGGGTCTCT ATACCTGGTG TTCTGCCCGT GGCTTCCGGA GGTATTCACG 
           TTGGGTCTCT ATACCTGGTG TTCTGCCCGT GGCTTCCGGA GGTATTCACG 
           TTGGGTCTCT ATACCAGGTG TTCTGCCCGT GGCTTCCGGA GGTATTCACG 
           TTGGGTCTCT ATACCAGGTG TTATACCTGT GGCTTCCGGG GGTATTCACG 
           TTGGGTCTCT CTACCAGGTG TTCTGCCCGT TGCTTCAGGG GGTATTCACG 
           TTGGGTCTCT ATGCCAGGTG TTCTGCCCGT GGCTTCGGGG GGTATTCATG 

           TTTGGCATAT GCNTCATTTG ACTGANATCT TTAGAGATGA TTCNGTACTA 
           TTTGGCATAT GCCTGCTTTG ACTGAAATCT TTGGAGATGA TTCCGTACTA 
           TTTGGCATAT GCCTGCTTTG ACTGAAATCT TTGGAGATGA TTCCGTACTA 
           TTTGGCATAT GCCTGCTTTG ACTGAAATCT TTGGAGATGA TTCCGTACTA 
           TTTGGCATAT GCCTGCTTTG ACTGAAATCT TTGGAGATGA TTCCGTACTA 
           TTTGGCATAT GCCTGCTTTG ACCGAAATCT TTGGAGATGA TTCCGTACTA 
           TTTGGCATAT GCCTGCTTTG ACCGAAATCT TTGGAGATGA TTCCGTACTA 
           TTTGGCATAT GCCTGCTTTG ACCGAAATCT TTGGAGATGA TTCCGTACTA 
           TTTGGCATAT GCCTGCTTTG ACCGAAATCT TTGGAGATGA TTCCGTACTA 
           TTTGGCATAT GCCTGCTTTG ACCGAAATCT TTGGAGATGA TTCCGTACTA 
           TTTGGCATAT GCCTGCTTTG ACCGAAATCT TTGGAGATGA TTCCGTACTA 
           TTTGGCATAY GCCTGCTTTG ACCGAAATCT TTGGAGATGA TTCCGTACTA 
           TTTGGCATAT GCCTGCTTTG ACCGAAATCT TTGGAGATGA TTCCGTACTA 
           TTTGGCATAT GCCTGCTTTG ACCGAAATCT TTGGAGATGA TTCCGTACTA 
           TTTGGCATAT GCCTGCTTTG ACCGAAATCT TTGGAGATGA TTCCGTACTA 
           TTTGGCATAT GCCTGCTTTG ACCGAAATCT TTGGAGATGA TTCCGTACTA 
           TTTGGCATAT GCCTGCTTTG ACCGAAATCT TTGGAGATGA TTCCGTACTA 
           TTTGGCATAT GCCTGCTTTG ACCGAAATCT TTGGAGATGA TTCCGTACTA 
           TTTGGCATAT GCCTGCTTTG ACCGAAATCT TTGGAGATGA TTCCGTACTA 
           TTTGGCATAT GCCTGCTTTG ACCGAAATCT TTGGAGATGA TTCCGTATTA 
           TTTGGCATAT GCCTGCTTTG ACCGAAATCT TTGGAGATGA TTCCGTATTA 
           TTTGGCATAT GCCTGCTTTG ACCGAAATCT TTGGAGATGA TTCCGTATTA 
           TTTGGCATAT GCCTGCTTTG ACCGAAATCT TTGGAGATGA TTCCGTACTA 
           TTTGGCATAT GCCCGCTTTG ACTGAAATCT TTGGAGATGA TTCCGTACTA 
           TTTGGCATAT GCCCGCTTTG ACTGAAATCT TTGGAGATGA TTCCGTACTA 
           TTTGGCATAT GCCCGCTTTG ACTGAAATCT TTGGAGATGA TTCCGTACTA 
           TTTGGCATAT GCCCGCTTTG ACTGAAATCT TTGGAGATGA TTCCGTACTA 
           TTTGGCATAT GCCCGCTTTG ACTGAAATCT TTGGAGATGA TTCCGTACTA 
           TTTGGCATAT GCCCGCTTTG ACTGAAATCT TTGGAGATGA TTCCGTACTA 
           TTTGGCATAT GCCCGCTTTG ACTGAAATCT TTGGAGATGA TTCCGTACTA 
           TTTGGCATAT GCCCGCTTTG ACTGAAATCT TTGGAGATGA TTCCGTACTA 
           TTTGGCATAT GCCCGCTTTG ACTGAAATCT TTGGAGATGA TTCCGTACTA 
           TTTGGCATAT GCCCGCTTTG ACTGAAATCT TTGGAGATGA TTCCGTACTA 
           TTTGGCATAT GCCCGCTTTG ACTGAAATCT TTGGAGATGA TTCCGTACTA 
           TTTGGCATAT GCCCGCTTTG ACTGAAATCT TTGGAGATGA TTCCGTACTA 
           TTTGGCATAT GCCCGCTTTG ACTGAAATCT TTGGAGATGA TTCCGTACTA 
           TTTGGCATAT GCCCGCTTTG ACTGAAATCT TTGGAGATGA TTCCGTACTA 
           TTTGGCATAT GCCCGCTTTG ACTGAAATCT TTGGAGATGA TTCCGTACTA 
           TTTGGCATAT GCCCGCTTTG ACTGAAATCT TTGGAGATGA TTCCGTACTA 
           TTTGGCATAT GCCCGCTTTG ACTGAAATCT TTGGAGATGA TTCCGTACTA 
           TTTGGCATAT GCCCGCTTTG ACTGAAATCT TTGGAGATGA TTCCGTACTA 
           TTTGGCATAT GCCCGCTTTG ACTGAAATCT TTGGAGATGA TTCCGTACTA 
           TTTGGCATAT GCCCGCTTTG ACTGAAATCT TTGGAGATGA TTCCGTACTA 
           TTTGGCATAT GCCCGCTTTG ACTGAAATCT TTGGAGATGA TTCCGTACTA 
           TTTGGCATAT GCCCGCTTTG ACTGAAATCT TTGGAGATGA TTCCGTACTA 
           TTTGGCATAT GCCCGCTTTG ACTGAAATCT TTGGAGATGA TTCCGTACTA 
           TTTGGCATAT GCCCGCTTTG ACTGAAATCT TTGGAGATGA TTCCGTACTA 
           TTTGGCATAT GCCCGCTTTG ACTGAAATCT TTGGAGATGA TTCCGTACTA 
           TTTGGCATAT GCCCGCTTTG ACTGAAATCT TTGGAGATGA TTCCGTACTA 
           TTTGGCATAT GCCCGCTTTG ACTGAAATCT TTGGAGATGA TTCCGTACTA 
           TTTGGCATAT GCCCGCTTTG ACTGAAATCT TTGGAGATGA TTCCGTACTA 
           TTTGGCATAT GCCCGCTTTG ACTGAAATCT TTGGAGATGA TTCCGTACTA 
           TTTGGCATAT GCCCGCTTTG ACTGAAATCT TTGGAGATGA TTCCGTACTA 
           TTTGGCATAT GCCCGCTTTG ACTGAAATCT TTGGAGACGA TTCTGTACTA 
           TTTGGCATAT GCCCGCTTTG ACTGAAATCT TTGGAGATGA TTCCGTACTA 
           TTTGGCATAT GCCCGCTTTG ACTGAAATCT TTGGAGATGA TTCCGTACTA 
           TTTGGCATAT GCCCGCTTTG ACTGAAATCT TTGGAGATGA TTCCGTACTA 
           TTTGGCATAT GCCCGCTTTG ACTGAAATCT TTGGAGATGA TTCCGTACTA 
           TTTGGCATAT GCCCGCTTTG ACTGAAATCT TTGGAGATGA TTCCGTACTA 
           TTTGGCATAT GCCCGCTTTG ACTGAAATCT TTGGAGATGA TTCCGTACTA 
           TTTGGCATAT GCCCGCTTTG ACTGAAATCT TTGGAGATGA TTCCGTACTA 
           TTTGGCATAT GCCCGCTTTG ACTGAAATCT TTGGAGATGA TTCCGTACTA 
           TTTGGCATAT GCCCGCTTTG ACTGAAATCT TTGGAGATGA TTCCGTACTA 
           TTTGGCATAT GCCTGCTTTG ACTGAAATCT TTGGAGATGA TTCCGTACTG 
           TTTGGCATAT GCCTGCTTTG ACTGAAATCT TTGGAGATGA TTCCGTACTA 
           TTTGGCATAT GCCTGCTTTG ACTGAAATCT TTGGAGATGA TTCCGTACTA 
           TTTGGCATAT GCCTGCTTTG ACTGAAATCT TTGGAGATGA TTCCGTACTA 
           TTTGGCATAT GCCTGCGTTG ACAGAGATCT TTGGAGATGA TTCCGTATTA 
           TTTGGCATAT GCCCGCTCTG ACCGAGATCT TTGGAGATGA TTCCGTACTA 
           TTTGGCATAT GCCTGCTCTG ACCGAGATCT TTGGGGATGA TTCTGTACTA 

           CAATTCGGTG GAGGAACTTT AGNACANCCT TGGGNAAATG CACCCGGNNC 
           CAATTCGGTG GAGGAACTTT AGGACACCCT TGGGGAAATG CACCCGGCGC 
           CAATTCGGTG GAGGAACTTT AGGACACCCT TGGGGAAATG CACCCGGCGC 
           CAATTCGGTG GAGGAACTTT AGGACACCCT TGGGGAAATG CACCCGGCGC 
           CAATTCGGTG GAGGAACTTT AGGACACCCT TGGGGAAATG CACCCGGCGC 
           CAATTCGGTG GAGGAACGTT AGGACACCCT TGGGGAAATG CACCCGGCGC 
           CAATTCGGTG GAGGAACGTT AGGACACCCT TGGGGAAATG CACCCGGCGC 
           CAATTCGGTG GAGGAACGTT AGGACACCCT TGGGGAAATG CACCCGGCGC 
           CAATTCGGTG GAGGAACGTT AGGACACCCT TGGGGAAATG CACCCGGCGC 
           CAATTCGGTG GAGGAACGTT AGGACACCCT TGGGGAAATG CACCCGGCGC 
           CAATTCGGTG GAGGAACGTT AGGACACCCT TGGGGAAATG CACCCGGCGC 
           CAATTCGGTG GAGGAACGTT AGGACACCCT TGGGGAAATG CACCCGGCGC 
           CAATTCGGTG GAGGAACGTT AGGACACCCT TGGGGAAATG CACCCGGCGC 
           CAATTCGGTG GAGGAACGTT AGGACACCCT TGGGGAAATG CACCCGGCGC 
           CAATTCGGTG GAGGAACGTT AGGACACCCT TGGGGAAATG CACCCGGCGC 
           CAATTCGGTG GAGGAACGTT AGGACACCCT TGGGGAAATG CACCCGGCGC 
           CAATTCGGTG GAGGAACGTT AGGACACCCT TGGGGAAATG CACCCGGCGC 
           CAATTCGGTG GAGGAACGTT AGGACACCCT TGGGGAAATG CACCCGGCGC 
           CAATTCGGTG GAGGAACGTT AGGACACCCT TGGGGAAATG CACCCGGCGC 
           CAATTCGGTG GAGGAACGTT AGGACACCCT TGGGGAAATG CACCCGGCGC 
           CAATTCGGTG GAGGAACGTT AGGACACCCT TGGGGAAATG CACCCGGCGC 
           CAATTCGGTG GAGGAACGTT AGGACACCCT TGGGGAAATG CACCCGGCGC 
           CAATTCGGTG GAGGAACGTT AGGACACCCT TGGGGAAATG CACCCGGCGC 
           CAATTCGGTG GAGGAACTTT AGGACACCCT TGGGGAAATG CACCCGGCGC 
           CAATTCGGTG GAGGAACTTT AGGACACCCT TGGGGAAATG CACCCGGCGC 
           CAATTCGGTG GAGGAACTTT AGGACACCCT TGGGGAAATG CACCCGGCGC 
           CAATTCGGTG GAGGAACTTT AGGACACCCT TGGGGAAATG CACCCGGCGC 
           CAATTCGGTG GAGGAACTTT AGGACACCCT TGGGGAAATG CACCCGGCGC 
           CAATTTGGTG GAGGAACTTT AGGACACCCT TGGGGAAATG CACCCGGCGC 
           CAATTCGGTG GAGGAACTTT AGGACACCCT TGGGGAAATG CACCCGGCGC 
           CAATTCGGTG GAGGAACTTT AGGACACCCT TGGGGAAATG CACCCGGCGC 
           CAATTCGGTG GAGGAACTTT AGGACACCCT TGGGGAAATG CACCCGGCGC 
           CAATTCGGTG GAGGAACTTT AGGACACCCT TGGGGAAATG CACCCGGCGC 
           CAATTCGGTG GAGGAACTTT AGGACACCCT TGGGGAAATG CACCCGGCGC 
           CAATTCGGTG GAGGAACTTT AGGACACCCT TGGGGAAATG CACCCGGCGC 
           CAATTCGGTG GAGGAACTTT AGGACACCCT TGGGGAAATG CACCCGGCGC 
           CAATTTGGTG GAGGAACTTT AGGACACCCT TGGGGAAATG CACCCGGCGC 
           CAATTCGGTG GAGGAACTTT AGGACACCCT TGGGGAAATG CACCCGGCGC 
           CAATTCGGTG GAGGAACTTT AGGACACCCT TGGGGAAATG CACCCGGCGC 
           CAATTCGGTG GAGGAACTTT AGGACACCCT TGGGGAAATG CACCCGGCGC 
           CAATTCGGTG GAGGAACTTT AGGGCACCCT TGGGGAAATG CACCCGGCGC 
           CAATTCGGTG GAGGAACTTT AGGGCACCCT TGGGGAAATG CACCCGGCGC 
           CAATTCGGTG GAGGAACTTT AGGACACCCT TGGGGAAATG CACCCGGCGC 
           CAATTCGGTG GAGGAACTTT AGGACACCCT TGGGGAAATG CACCCGGCGC 
           CAATTCGGTG GAGGAACTTT AGGACACCCT TGGGGAAATG CACCCGGCGC 
           CAATTCGGTG GAGGAACTTT AGGACACCCT TGGGGAAATG CACCCGGCGC 
           CAATTCGGTG GAGGAACTTT AGGACACCCT TGGGGAAATG CACCCGGCGC 
           CAATTCGGTG GAGGAACTTT AGGACACCCT TGGGGAAATG CACCCGGCGC 
           CAATTCGGTG GAGGAACTTT AGGACACCCT TGGGGAAATG CACCCGGCGC 
           CAATTCGGTG GAGGAACTTT AGGACACCCT TGGGGAAATG CACCCGGCGC 
           CAATTCGGTG GAGGAACTTT AGGACACCCT TGGGGAAATG CACCCGGCGC 
           CAATTCGGTG GAGGAACTTT AGGACACCCT TGGGGAAATG CACCCGGCGC 
           CAATTCGGTG GAGGAACTTT AGGACACCCT TGGGGAAATG CACCCGGCGC 
           CAATTCGGTG GAGGGACTTT AGGACACCCT TGGGGAAATG CACCCGGCGC 
           CAATTCGGGG GAGGAACTTT AGGACACCCT TGGGGAAATG CACCCGGCGC 
           CAATTCGGTG GAGGAACTTT AGGACACCCT TGGGGAAATG CACCCGGCGC 
           CAATTCGGTG GAGGAACTTT AGGACACCCT TGGGGAAATG CACCCGGCGC 
           CAATTCGGTG GAGGAACTTT AGGNCACCCT TGGGGANNNN NNNNNNNNNN 
           CAATTCGGTG GAGGAACTTT AGGACACCCT TGGGGAAATG CACCCGGCGC 
           CAATTCGGTG GAGGAACTTT AGGACACCCT TGGGGAAATG CACCCGGCGC 
           CAATTCGGTG GAGGAACTTT AGGACACCCT TGGGGAAATG CACCCGGCGC 
           CAATTCGGTG GAGGAACTTT AGGACACCCT TGGGGAAATG CACCCGGCGC 
           CAATTCGGTG GAGGAACTTT AGGACACCCT TGGGGAAATG CACCCGGCGC 
           CAATTCGGTG GAGGAACTTT AGGACATCCT TGGGGAAATG CACCCGGCGC 
           CAATTCGGTG GAGGAACTTT AGGACACCCT TGGGGAAATG CACCCGGCGC 
           CAATTCGGTG GCGGAACTTT AGGACACCCT TGGGGAAATG CACCCGGCGC 
           CAATTCGGGG GAGGAACTTT AGGACACCCT TGGGGAAATG CACCCGGCGC 
           CAATTTGGTG GAGGAACTTT AGGACACCCT TGGGGAAATG CACCCGGCGC 
           CAATTCGGTG GAGGAACTTT AGGGCACCCT TGGGGAAATG CACCCGGTGC 
           CAGTTCGGTG GAGGAACTTT AGGACACCCT TGGGGAAATG CACCGGGTGC 

           TGTAGCTAAT CAAGTANCTC TAGAAGNANG TNNANAAGCT CGTAATGAAG 
           TGTAGCTAAT CGAGTAGCTC TAGAAGCATG TGTACAAGCT CGTAATGAAG 
           TGTAGCTAAT CGAGTAGCTC TAGAAGCATG TGTACAAGCT CGTAATGAAG 
           TGTAGCTAAT CGAGTAGCTC TAGAAGCATG TGTAAAAGCT CGTAATGAAG 
           TGTAGCTAAT CGAGTAGCTC TAGAAGCATG TGTACAAGCT CGTAATGAAG 
           CGTAGCTAAT CGAGTAGCTC TCGAAGCATG TGTACAAGCT CGTAATGAAG 
           CGTAGCTAAT CGAGTAGCTC TCGAAGCATG TGTACAAGCT CGTAATGAAG 
           CGTAGCTAAT CGAGTAGCTC TCGAAGCATG TGTACAAGCT CGTAATGAAG 
           CGTAGCTAAT CGAGTAGCTC TCGAAGCATG TGTACAAGCT CGTAATGAAG 
           CGTAGCTAAT CGAGTAGCTC TCGAAGCATG TGTACAAGCT CGTAATGAAG 
           CGTAGCTAAT CGAGTAGCTC TCGAAGCATG TGTACAAGCT CGTAATGAAG 
           CGTAGCG--- ---------- ---------- ---------- ---------- 
           CGTAGCTAAT CGAGTAGCTC TCGAAGCATG TGTACAAGCT CGTAATGAAG 
           CGTAGCTAAT CGAGTAGCTC TCGAAGCATG TGTACAAGCT CGTAATGAAG 
           CGTAGCTAAT CGAGTAGCTC TCGAAGCATG TGTACAAGCT CGTAATGAAG 
           CGTAGCTAAT CGAGTAGCTC TCGAAGCATG TGTACAAGCT CGTAATGAAG 
           CGTAGCTAAT CGAGTAGCTC TCGAAGCATG TGTACAAGCT CGTAATGAAG 
           CGTAGCTAAT CGAGTAGCTC TCGAAGCATG TGTACAAGCT CGTAATGAAG 
           CGTAGCTAAT CGAGTAGCTC TCGAAGCATG TGTACAAGCT CGTAATGAAG 
           CGTAGCTAAT CGAGTAGCTC TCGAAGCATG TGTACAAGCT CGTAATGAAG 
           CGTAGCTAAT CGAGTAGCTC TCGAAGCATG TGTACAAGCT CGTAATGAAG 
           CGTAGCTAAT CGAGTAGCTC TCGAAGCATG TGTACAAGCT CGTAATGAAG 
           CGTAGCTAAT CGAGTCGCTC TCGAAGCATG TGTACAAGCT CGTAATGAAG 
           CGTAGCTAAT CGAGTAGCTC TAGAAGCATG TGTACAAGCT CGTAATGAAG 
           CGTAGCTAAT CGAGTAGCTC TAGAAGCATG TGTAAAAGCT CGTAATGAAG 
           CGTAGCTAAT CGAGTAGCTC TAGAAGCATG TGTAAAAGCT CGTAATGAAG 
           CGTAGCTAAT CGAGTAGCTC TAGAAGCATG TGTAAAAGCT CGTAATGAAG 
           CGTAGCTAAT CGAGTAGCTC TAGAAGCATG TGTAAAAGCT CGTAATGAAG 
           CGTAGCTAAT CGAGTAGCTC TAGAAGCATG TGTAAAAGCT CGTAATGAAG 
           CGTAGCTAAT CGAGTAGCTC TAGAAGCATG TGTAAAAGCT CGTAATGAAG 
           CGTAGCTAAT CGAGTAGCTC TAGAAGCATG TGTAAAAGCT CGTAATGAAG 
           CGTAGCTAAT CGAGTAGCTC TAGAAGCATG TGTAAAAGCT CGTAATGAAG 
           CGTAGCTAAT CGAGTAGCTC TAGAAGCATG TGTAAAAGCT CGTAATGAAG 
           CGTAGCTAAT CGAGTAGCTC TAGAAGCATG TGTAAAAGCT CGTAATGAAG 
           CGTAGCTAAT CGAGTAGCTC TAGAAGCATG TGTAAAAGCT CGTAATGAAG 
           CGTAGCTAAT CGAGTAGCTC TAGAAGCATG TGTAAAAGCT CGTAATGAAG 
           CGTAGCTAAT CGAGTAGCTC TAGAAGCATG TGTAAAAGCT CGTAATGAAG 
           CGTAGCTAAT CGAGTAGCTC TAGAAGCATG TGTAAAAGCT CGTAATGAAG 
           CGTAGCTAAT CGAGTAGCTC TAGAAGCATG TGTAAAAGCT CGTAATGAAG 
           CGTAGCTAAT CGAGTAGCTC TAGAAGCATG TGTAAAAGCT CGTAATGAAG 
           CGTAGCTAAT CGAGTAGCTC TAGAAGCATG TGTAAAAGCT CGTAATGAAG 
           CGTAGCTAAT CGAGTAGCTC TAGAAGCATG TGTAAAAGCT CGTAATGAAG 
           CGTAGCTAAT CGAGTAGCTC TAGAAGCATG TGTAAAAGCT CGTAATGAAG 
           CGTAGCTAAT CGAGTAGCTC TAGAAGCATG TGTAAAAGCT CGTAATGAAG 
           CGTAGCTAAT CGAGTAGCTC TAGAAGCATG TGTAAAAGCT CGTAATGAAG 
           CGTAGCTAAT CGAGTAGCTC TAGAAGCATG TGTAAAAGCT CGTAATGAAG 
           CGTAGCTAAT CGAGTAGCTC TAGAAGCATG TGTAAAAGCT CGTAATGAAG 
           CGTAGCTAAT CGAGTAGCTC TAGAAGCATG TGTAAAAGCT CGTAATGAAG 
           CGTAGCTAAT CGAGTAGCTC TAGAAGCATG TGTAAAAGCA CGTAATGAAG 
           CGTAGCTAAT CGAGTAGCTG TAGAAGCATG TGTAAAAGCT CGTAATGAAG 
           CGTAGCTAAT CGAGTAGCTC TAGAAGCATG TGTAAAAGCT CGTAATGAAG 
           CGTAGCTAAT CGAGTAGCTC TAGAAGCATG TGTACAAGCT CGTAATGAAG 
           CGTAGCTAAT CGAGTAGCTC TAGAAGCATG TGTACAAGCT CGTAATGAAG 
           CGTAGCTAAT CGAGTAGCTC TAGAAGCATG TGTACAAGCT CGTAATGAAG 
           CGTAGCTAAT CGAGTAGCTC TAGAAGCATG TGTAAAAGCT CGTAATGAAG 
           CGTAGCTAAT CGAGTAGCTC TAGAAGCATG TGTACAAGCT CGTAATGAAG 
           CGTAGCTAAT CGAGTAGCTC TAGAAGCATG TGTACAAGCT CGTAATGAAG 
           NGTAGCTAAT CGAGTAGCTC TAGAAGCATN NNNNNNNNNN NNNAATGAAG 
           CGTAGCTAAT CGAGTAGCTC TAGAAGCATG TGTACAAGCT CGTAATGAAG 
           CGTAGCTAAT CGAGTAGCTC TAGAAGCATG TGTACAAGCT CGTAATGAAG 
           CGTAGCTAAT CGAGTAGCTC TAGAAGCATG TGTACAAGCT CGTAATGAAG 
           CGTAGCTAAT CGAGTAGCTC TAGAAGCATG TGTACAAGCT CGTAATGAAG 
           CGTAGCTAAT CGAGTAGCTC TAGAAGCATG TGTACAAGCT CGTAATGAAG 
           CGTAGCTAAT CGAGTAGCTG TAGAAGCATG TGTACAAGCT CGTAATGAAG 
           CGTAGCTAAT CGAGTAGCTC TAGAAGCATG TGTACAAGCT CGTAATGAAG 
           CGTAGCTAAT CGAGTAGCTC TAGAAGCATG TGTACAAGCT CGTAATGAAG 
           CGTAGCTAAT CGAGTAGCTC TAGAAGCATG TGTACAAGCT CGTAATGAAG 
           TGTAGCTAAT CGAGTAGCTC TAGAAGCATG TGTACAAGCT CGTAATGAAG 
           CGTAGCTAAT CGAGTAGCTC TAGAAGCATG TGTACAAGCT CGTAATGAGG 
           CGTAGCTAAT CGAGTAGCTG TAGAAGCATG TGTACAAGCT CGTAATGAGG 

           GACGAGATCT TGCTCGCGAA GGTAATGAAA TTATCCGTGA GGCTAGCAAA 
           GACGCGATCT TGCTCGCGAA GGTAATGAAA TTATCCGTGA GGCTAGCAAA 
           GACGCGATCT TGCTCGCGAA GGTAATGAAA TTATCCGTGA GGCTAGCAAA 
           GACGCGATCT TGCTCGCGAA GGTAATGAAA TTATCCGTGA GGCTAGCAAA 
           GACGCGATCT TGCTCGCGAA GGTAATGAAA TTATCCGTGA GGCTAGCAAA 
           GACGCGATCT TGCTCGCGAA GGTAATGAAA TTATCCGTGA AGCTAGCAAA 
           GACGCGATCT TGCTCGCGAA GGTAATGAAA TTATCCGTGA GGCTAGCAAA 
           GACGCGATCT TGCTCGCGAA GGTAATGAAA TTATCCGTGA GGCTAGCAAA 
           GACGCGATCT TGCTCGCGAA GGTAATGAAA TTATCCGTGA GGCTAGCAAA 
           GACGCGATCT TGCTCGCGAA GGTAATGAAA TTATCCGTGA GGCTAGCAAA 
           GACGCGATCT TGCGCGCGAA GGGAATGAAA TTATCCGTGA GGCTAGCAAA 
           ---------- ---------- ---------- ---------- ---------- 
           GACGCGATCT TGCTCGCGAA GGTAATGAAA TTATCCGTGA GGCTAGCAAA 
           GACGCGATCT TGCTCGCGAA GGTAATGAAA TTATCCGTGA GGCTAGCAAA 
           GACGCGATCT TGCTCGCGAA GGGAATGAAA TTATCCGTGA GGCTAGCAAA 
           GACGCGATCT TGCTCGCGAA GGGAATGAAA TTATCCGTGA GGCTAGCAAA 
           GACGCGATCT TGCTCGCGAA GGGAATGAAA TTATCCGTGA GGCTAGCAAA 
           GACGCGATCT TGCTCGCGAA GGGAATGAAA TTATCCGTGA GGCTAGCAAA 
           GACGCGATCT TGCTCGCGAA GGGAATGAAA TTATCCGTGA GGCTAGCAAA 
           GACGCGATCT TGCGCGCGAA GGTAATGAAA TTATCCGTGA GGCTAGCAAA 
           GACGCGATCT TGCGCGCGAA GGTAATGAAA TTATCCGTGA GGCTAGCAAA 
           GACGCGATCT TGCGCGCGAA GGTAATGAAA TTATCCGTGA GGCTAGCAAA 
           GACGCGATCT TGCTCGCGAA GGTAATGAAA TTATCCGTGA GGCTAGCAAA 
           GACGCGATCT TGCTAGCGAA GGTAATGAGA TTATCCGTGA GGCTAGCAAA 
           GACGCGATCT TGCTAGCGAA GGTAATGAAA TTATCCGTGA GGCTAGCAAA 
           GACGCGATCT TGCTAGCGAA GGTAATGAAA TTATCCGTGA GGCTAGCAAA 
           GACGCGATCT TGCTAGCGAA GGTAATGAAA TTATCCGTGA GGCTAGCAAA 
           GACGCGATCT TGCTAGCGAA GGTAATGAAA TTATCCGTGA GGCTAGCAAA 
           GACGCGATCT TGCTAGCGAA GGTAATGAAA TTATCCGTGA GGCTAGCAAA 
           GACGCGATCT TGCTAGCGAA GGTAATGAAA TTATCCGTGA GGCTAGCAAA 
           GACGCGATCT TGCTAGCGAA GGTAATGAAA TTATCCGTGA GGCTAGCAAA 
           GACGCGATCT TGCTAGCGAA GGTAATGAAA TTATCCGTGA GGCTAGCAAA 
           GACGCGATCT TGCTAGCGAA GGTAATGAAA TTATCCGTGA GGCTAGCAAA 
           GACGCGATCT TGCTAGCGAA GGTAATNAAA TTATCCGTGA GGCTAGCAAA 
           GACGCGATCT TGCTAGCGAA GGTAATGAAA TTATCCGTGA GGCTAGCAAA 
           GACGCGATCT TGCTAGCGAA GGTAATGAAA TTATCCGTGA GGCTAGCAAA 
           GACGCGATCT TGCTAGCGAA GGTAATGAAA TTATCCGTGA GGCTAGCAAA 
           GACGCGATCT TGCTAGCGAA GGTAATGAAA TTATCCGTGA GGCTAGCAAA 
           GACGCGATCT TGCTAGCGAA GGTAATGAAA TTATCCGTGA GGCTAGCAAA 
           GACGCGATCT TGCTAGCGAA GGTAATGAAA TTATCCGTGA GGCTAGCAAA 
           GACGCGATCT TGCTAGCGAA GGTAATGAAA TTATCCGTGA GGCTAGCAAA 
           GACGCGATCT TGCTAGCGAA GGTAATGAAA TTATCCGTGA GGCTAGCAAA 
           GACGCGATCT TGCTAGCGAA GGTAATGAAA TTATCCGTGA GGCTAGCAAA 
           GACGCGATCT TGCTAGCGAA GGTAATGAAA TTATCCGTGA GGCTAGCAAA 
           GACGCGATCT TGCTAGCGAA GGTAATGAAA TTATCCGTGA GGCTAGCAAA 
           GACGCGATCT TGCTAGCGAA GGTAATGAAA TTATCCGTGA GGCTAGCAAA 
           GACGCGATCT TGCTAGCGAA GGTATTTTTT TTTTCCGTGA GGCTAGCAAA 
           GACGCGATCT TGCTAGCGAA GGTAATGAAA TTATCCGTGA GGCTAGCAAA 
           GACGCGATCT TGCTAGCGAA GGTAATGAAA TTATCCGTGA GGCTAGCAAA 
           GACGCGATCT TGCTAGCGAA GGTAATGAAA TTATCCGTGA GGCTAGCAAA 
           GACGCGATCT TGCTAGCGAA GGTAATGAAA TTATCCGTGA GGCTAGCAAA 
           GACGCGATCT TGCTAGAGAA GGTAATGAAA TTATCCGTGA GGCTAGCAAA 
           GACGCGATCT TGCTAGAGAA GGTAATGAAA TTATCCGTGA GGCTAGCAAA 
           GACGCGATCT TGCTAGAGAA GGTAATGAAA TTATCCGTGA GGCTAGCAAA 
           GACGCGATCT TGCTAGAGAA GGTAATGAAA TTATCCGTGA GGCTAGCAAA 
           GACGCGATCT TGCTAGAGAA GGTAATGAAA TTATCCGTGA GGCTAGCA-- 
           GACGCGATCT TGCTAGAGAG GGTAATGAAA TTATCCGTGA GGCTAGCAAA 
           GACGCGATCT TGCTNGNGAA GGTAATGAAA T--------- ---------- 
           GACGCGATCT TGCTAGAGAA GGTAATGAAA TTATCCGTGA GGCTAGCAAA 
           GACGCGATCT TGCTAGAGAA GGTAATGAAA TTATCCGTGA GGCTAGCAAA 
           GACGCGATCT TGCTAGAGAA GGTAATGAAA TTATCCGTGA GGCTAGCAAA 
           GACGCGATCT TGCTAGAGAA GGTAATGAAA TTATCCGTGA GGCTAGCAAA 
           GACGCGATCT TGCTAGAGAA GGTAATGAAA TTATCCGTGA GGCTAGCAAA 
           GACGCGATCT TGCTAGCCAA GGTAATGAAA TTATCCGTGA GGCTAGCAAA 
           GACGCGATCT TGCTAGCGAA GGTAATGAAA TTATCCGTGA GGCTAGCAAA 
           GGCGCGATCT TGCTCGCGAA GGTAATGAAA TTATCCGTGA GGCTAGCAAA 
           GACGCGATCT TGCTAGCGAA GGTAATGAAA TTATCCGTGA GGCTAGCAAA 
           GACGCGATCT TGCTCGTGAA GGTAATGAAA TTATCCGGGA GGCTAGCAAA 
           GACGTGATCT TGCTCGTGAG GGTAATGAAA TTATCCGTGA GGCTAGCAAA 
           GACGTGATCT TGCTCGCGAG GGTAATGAAA TTATCCGTGA GGCTAGCAAA 

           TGGAGTCCTG AACTGGCTGC TGCTTGTGAA GTATGGAAGG AGATAAAANN 
           TGGAGCCCGG A--------- ---------- ---------- ---------- 
           TGGAGTCCTG AACTGGCTGC TGCTTGTGAA GTATGGAAGG AGATAAAATT 
           TGGAGTCCTG AACTGGCTGC TGCTTGTGAA GTATGGAAGG AGATAAAATT 
           TGGAGTCCTG AACTGGCTGC TGCTTGTGAA GTATGGAAGG AGATAAAATT 
           TGGAGTCCTG AACTGGCTGC TGCTTGTGAA GTATGGAAGG AGATCAAATT 
           TGGAGTCCTG AACTGGCTGC TGCTTGTGAA GTATGGAAGG AGATCAAATT 
           TGGAGTCCTG AACTGGCTGC TGCTTGTGAA GTATGGAAGG AGATCAAATT 
           TGGAGTCCTG AACTGGCTGC TGCTTGTGAA GTATGGAAGG AGATCAAA-- 
           TGGAGTCCTG AACTGGCTGC TGCTTGTGAA GTATGGAAGG AGATCAAATT 
           TGGAGTCCTG AACTGGCTGC TGCTTGTGAA GTATGGAAGG AGATCAAATT 
           ---------- ---------- ---------- ---------- ---------- 
           TGGAGTCCTG AACTGGCTGC TGCTTGTGAA GTATGGAAGG AGATCAAATT 
           TGGAGTCCTG AACTGGCTGC TGCTTGTGAA GTATGGAAGG AGATCAAATT 
           TGGAGTCCTG AACTGGCTGC TGCTTGTGAA GTATGGAAGG AGATCAAATT 
           TGGAGTCCTG AACTGGCTGC TGCTTGTGAA GTATGGAAGG AGATCAAATT 
           TGGAGTCCTG AACTGGCTGC TGCTTGTGAA GTATGGAAGG AGATCAAATT 
           TGGAGTCCTG AACTGGCTGC TGCTTGTGAA GTATGGAAGG AGATCAAATT 
           TGGAGTCCTG AACTGGCTGC TGCTTGTGAA GTATGGAAGG AGATCAAATT 
           TGGAGTCCTG AACTGGCTGC TGCTTGTGAA GTATGGAAGG AGATCAAATT 
           TGGAGTCCTG AACTGGCTGC TGCTTGTGAA GTATGGAAGG AGATCAAATT 
           TGGAGTCCTG AACTGGCTGC TGCTTGTGAA GTATGGAAGG AGATCAAATT 
           TGGAGTCCTG AACTGGCTGC TGCTTGTGAA GTATGGAAGG AGATCAAATT 
           TGGAGTCCTG AACTGGCTGC TGCTTGTGAA GTATGGAAGG AGATCAAATT 
           TGGAGTCCTG AACTGGCTGC TGCTTGTGAA GTATGGAAGG AGATCAAATT 
           TGGAG----- ---------- ---------- ---------- ---------- 
           TGGAGTCCTG AACTGGCTGC TGCTTGTGAA GTATGGAAGG AGATCAAATT 
           TGGAGTCCTG AACTGGCTGC TGCTTGTGAA GTATGGAAGG AGATCAAATT 
           TGGAGTCCTG AACTGGCTGC TGCTTGTGAA GTATGGAAGG AGATCAAATT 
           TGGAGTCCTG AACTGGCTGC TGCTTGTGAA GTATGGAAGG AGATCAAATT 
           TGGAGTCCTG AACTGGCTGC TGCTTGTGAA GTATGGAAGG AGATCAAATT 
           TGGAGTCCTG AACTGGCTGC TGCTTGTGAA GTATGGAAGG AGATCAAATT 
           TGGAGCC--- ---------- ---------- ---------- ---------- 
           T--------- ---------- ---------- ---------- ---------- 
           TGGAGTCCTG AATTGGCTGC TGCTTGTGAA GTATGGAAGG AGATCAAATT 
           TGGAGTCCTG AACTGGCTGC TGCTTGTGAA GTATGGAAGG AGATCAAATT 
           TGGAGTCCTG AACTGGCTGC TGCTTGTGAA GTATGGAAGG AGATCAAATT 
           TGGAGTCCTG AACTGGCTGC TGCTTGTGAA GTATGGAAGG AGATCAAATT 
           TGGAGTCCTG AACTGGCTGC TGCTTGTGAA GTATGGAAGG AGATCAAA-- 
           TGGAGTCCTG AACTGGCTGC TGCTTGTGAA GTATGGAAGG AGATCAAATT 
           TGGAGTCCTG AACTGGCTGC TGCTTGTGAA GTATGGAAGG AGATCAAATT 
           TGGAGCCCGG AA-------- ---------- ---------- ---------- 
           TGGAGTCCTG AACTGGCTGC TGCTTGTGAA GTATGGAAGG AGATCAAATT 
           TGGAGTCCTG AACTGGCTGC TGCGTGTGAA GTATGGAAGG AGATCAAA-- 
           TGGAGTCCTG AACTGGCTGC TGCTTGTGAA GTATGGAAGG AGATCAAA-- 
           TGGAGTCCTG AACTGGCTGC TGCTTGTGAA GTATGGAAGG AGATCAAATT 
           TGGAGTCCTG AGCTGGCTGC TGCTTGTGAA GTATGGAAGG AGATCAAATT 
           TGGAGTCCTG AACTGGCTGC TGCTTGTGAA GTATGGAAGG AGATCAAATT 
           TGGAGTCCTG AACTGGCTGC TGCTTGTGAA GTATGGAAGG AGATCAAATT 
           TGGAGTCCTG AACTGGCTGC TGCTTGTGAA GTATGGAAGG AGATCAAATT 
           TGGAGTCCTG AACTGGCTGC TGCTTGTGAA GTATGGAAGG AGATCAAATT 
           T--------- ---------- ---------- ---------- ---------- 
           TGGAGTCCTG AACTGGCTGC TGCTTGTGAA GTATGGAAGG CGATCAAATT 
           TGGAGTCCTG AACTGGCTGC TGCTTGTGAA GTATGGAAGG CGATCAAATT 
           TGGAGTCCTG AACTGGCTGC TGCTTGTGAA GTATGGAAGG CGATCAAATT 
           ---------- ---------- ---------- ---------- ---------- 
           TGGAGTCCTG AACTGGCTGC TGCTTGTGAA GTCTGGAAGG CGATCAAATT 
           ---------- ---------- ---------- ---------- ---------- 
           TGGAGTCCTG AACTGGCTGC TGC------- ---------- ---------- 
           TGGAGTCCTG AACTGGCTGC TGCTTGTGAA GTATGGAAGG CGATCAAATT 
           TGGAGTCCTG AACTGGCTGC TGCTTGTGAA GTATGGAAGG CGATCAAATT 
           TGGAGTCCTG AACTGGCTGC TGCTTGTGAA GTATGGAAGG AGATCAAA-- 
           TGGAGTCCTG AACTGGCTGC TGCTTGTGAA GTATGGAAGG AGATCAAA-- 
           TGGAGTCCTG AACTGGCTGC TGCTTGTGAA GTATGGAAGG AGATCAAATT 
           TGGAGTCCTG AACTGGCTGC TGCTTGTGAA GTATGGAAGG AGATCAAATT 
           TGGAGTCCTG AACTGGCTGC TGCTTGTGAA GTATGGAAGG AGATCAAATT 
           TGGAGTCCTG AACTGGCTNC TGCTTGTGAA GTATGGAAAG AGATCAAATT 
           TGGAGTCCTG AACTGGCTGC TGCTTGTGAA GTCTGGAAGT CGATCAAATT 
           TGGAGTCCTG AATTAGCTGC TGCTTGTGAA GTATGGAAGG AAATCAAA-- 
           TGGAGTCCTG AACTAGCTGC TGCTTGTGAG GTATGGAAAG AGATCAAA-- 

           AGAATACGAA GCAANAGANA CNNAGAA--- ---------- ---------- 
           ---------- ---------- ---------- ---------- ---------- 
           TGAATTCGAA GCAATGGATA CT-------- ---------- ---------- 
           TGAATTCGAA GCAATGGATA CTTTGTAA-- ---------- ---------- 
           TGAATTCGAA GCAATGGATA CT-------- ---------- ---------- 
           TGAATTCCCA GCAATGGATA CTTTGTAT-- ---------- ---------- 
           TGAATTCCCA GCAATGGATA ---------- ---------- ---------- 
           TGAATTCCCA GCAATGGATA CT-------- ---------- ---------- 
           ---------- ---------- ---------- ---------- ---------- 
           TGAATTCCCA GCAATGGATA CT-------- ---------- ---------- 
           TGAATT---- ---------- ---------- ---------- ---------- 
           ---------- ---------- ---------- ---------- ---------- 
           TGAATT---- ---------- ---------- ---------- ---------- 
           TGAATTCCCA GCAATGGATA CTTTGTAA-- ---------- ---------- 
           TGAATTCCCA GCAATGGATA CTTTGTAA-- ---------- ---------- 
           TGAATTCCCA GCAATGGATA CTTTGTAA-- ---------- ---------- 
           TGAATTCCCA GCAATGGATA CTTTGTAA-- ---------- ---------- 
           TGAATTCCCA GCAATGGATA CTTTGTAA-- ---------- ---------- 
           TGAATTCCCA GCAATGGATA CTTTGTAA-- ---------- ---------- 
           TGAATTCCCA GCAATGGATA CTTTGTAA-- ---------- ---------- 
           TGAATT---- ---------- ---------- ---------- ---------- 
           TGAATTCCCA GCAATGGATA CT-------- ---------- ---------- 
           TGAATTCGAA GCAATGGATA CT-------- ---------- ---------- 
           TGAATTCGAA GCAATGGATA CT-------- ---------- ---------- 
           TGAATTCGAG GCAGTGGATA TT-------- ---------- ---------- 
           ---------- ---------- ---------- ---------- ---------- 
           TGAATTCGAG GCAGTGGATA TT-------- ---------- ---------- 
           TGAATTCGAG GCAGTGGATA TT-------- ---------- ---------- 
           TGAATTCGAG GCAGTGGATA TT-------- ---------- ---------- 
           TGAATTCGAG GCAGTGGATA TT-------- ---------- ---------- 
           TGAAGT---- ---------- ---------- ---------- ---------- 
           TGAATT---- ---------- ---------- ---------- ---------- 
           ---------- ---------- ---------- ---------- ---------- 
           ---------- ---------- ---------- ---------- ---------- 
           TGAATT---- ---------- ---------- ---------- ---------- 
           TGAATTCGAG GCAGTGGATA TT-------- ---------- ---------- 
           TGAATTCGAG GCAGTGGATA TT-------- ---------- ---------- 
           TGAATTCGAG GCAGTGGATA TT-------- ---------- ---------- 
           ---------- ---------- ---------- ---------- ---------- 
           TGAATTCGAG GCAGTGGATA TT-------- ---------- ---------- 
           TGAATTCGAG GCAGTGGATA TT-------- ---------- ---------- 
           ---------- ---------- ---------- ---------- ---------- 
           TGAATTCGAG GCAGTGGATA TT-------- ---------- ---------- 
           ---------- ---------- ---------- ---------- ---------- 
           ---------- ---------- ---------- ---------- ---------- 
           TGAATTCGAG GCAGTGGATA TT-------- ---------- ---------- 
           TGAATTCGAG GCAGTGGATA TTTTGGATCC TTAGTAATCC CGTAATTAAC 
           TGAATTCGAG GCAGTGGATA TTTTGGATCC ---------- ---------- 
           TGAATTCGAG GCAGTGGATA TTTTGGAT-- ---------- ---------- 
           TGAATTCGAG GCAGTGGATA TTTTGGAT-- ---------- ---------- 
           TGAATTCGAG GCAGTGGATA TT-------- ---------- ---------- 
           ---------- ---------- ---------- ---------- ---------- 
           TGAATTCGCC GCAGTGGATA CT-------- ---------- ---------- 
           TGAATTCGCC GCAGTGGATA CT-------- ---------- ---------- 
           TGAATTCGCC GCAGTGGATA CT-------- ---------- ---------- 
           ---------- ---------- ---------- ---------- ---------- 
           TGAATTCGAC GCAGTGGATA CT-------- ---------- ---------- 
           ---------- ---------- ---------- ---------- ---------- 
           ---------- ---------- ---------- ---------- ---------- 
           TGAATTCGCC GCAGTGGATA CTTTGGATTA A--------- ---------- 
           TGAATTCGAG GCAGTGGATA CT-------- ---------- ---------- 
           ---------- ---------- ---------- ---------- ---------- 
           ---------- ---------- ---------- ---------- ---------- 
           TGAATTCGAA GCAATGGATA CTTTGTAA-- ---------- ---------- 
           TGAATTCGAA GCAATGGATA CTTTGTAA-- ---------- ---------- 
           TGAATTCGAA GCAATGGATA CT-------- ---------- ---------- 
           TGAATTCGAA GCAATGGATA CT-------- ---------- ---------- 
           CGAATTTGCC GCAATGGATA CTTTGTAA-- ---------- ---------- 
           ---------- ---------- ---------- ---------- ---------- 
           ---------- ---------- ---------- ---------- ---------- 

           --
           --
           --
           --
           --
           --
           --
           --
           --
           --
           --
           --
           --
           --
           --
           --
           --
           --
           --
           --
           --
           --
           --
           --
           --
           --
           --
           --
           --
           --
           --
           --
           --
           --
           --
           --
           --
           --
           --
           --
           --
           --
           --
           --
           --
           --
           GT
           --
           --
           --
           --
           --
           --
           --
           --
           --
           --
           --
           --
           --
           --
           --
           --
           --
           --
           --
           --
           --
           --
           --
